# Supplementary material for: Polygenic plague resistance in the great gerbil uncovered by population sequencing
Source: PNAS Nexus. 2022 Oct 5;1(5):pgac211. doi: 10.1093/pnasnexus/pgac211 (PMC9802093; doi:10.1093/pnasnexus/pgac211)
Supplement: pgac211_Supplemental_Files [file pgac211_supplemental_files.zip]

Archive with 2 entries (2 files):
- PNASNEXUS-PNASNEXUS-2022-00082-s01.pdf
- PNASNEXUS-PNASNEXUS-2022-00082-s02.xlsx
