# Supplementary material for: Polygenic plague resistance in the great gerbil uncovered by population sequencing
Source: PNAS Nexus. 2022 Oct 5;1(5):pgac211. doi: 10.1093/pnasnexus/pgac211 (PMC9802093; doi:10.1093/pnasnexus/pgac211)
Supplement: pgac211_Supplemental_Files [file pgac211_supplemental_files.zip › PNASNEXUS-PNASNEXUS-2022-00082-s02.xlsx]

## Sheet: S4 ordered iHS peaks
chr	pos	iHS	pval	cluster
372	575987	7.45893	13.0593	372_1
137	3716997	7.0271	11.676	137_1
348	1055918	6.89843	11.2792	348_1
348	1055921	6.89843	11.2792	348_1
137	4004787	6.75814	10.8546	137_2
144	3196688	6.71969	10.7397	144_2
296	627828	6.70974	10.71	296_1
499	1257561	6.70006	10.6812	499_1
235	97339	6.67166	10.597	235_1
20	9364296	6.62559	10.4611	20_3
145	3673549	6.49727	10.0873	145_1
11	4478810	6.46365	9.99051	11_2
391	1277061	6.40566	9.82472	391_1
581	731434	6.39098	9.78297	581_1
478	744080	6.29487	9.51194	478_1
226	1117108	6.28417	9.48199	226_1
209	1894536	6.26991	9.4422	209_2
463	854735	6.25801	9.40903	463_1
463	854738	6.25801	9.40903	463_1
259	1047536	6.22569	9.31926	259_2
306	1834760	6.20226	9.25448	306_1
244	2745543	6.187	9.2124	244_1
217	2053042	6.18385	9.20371	217_1
563	860206	6.16714	9.15779	563_1
184	1859037	6.1399	9.08316	184_3
9	247636	6.136	9.0725	9_1
91	926236	6.11885	9.02571	91_1
372	1646238	-6.11764	9.0224	372_4
280	752647	6.00946	8.73016	280_1
20	2305106	5.97324	8.63342	20_1
144	876929	5.96677	8.61618	144_1
5	12032881	5.9646	8.61043	5_3
12	8505695	-5.95317	8.58005	12_1
20	8012259	5.95264	8.57863	20_2
78	5619599	5.94183	8.54997	78_1
104	4063271	5.89591	8.42874	104_3
24	7392076	5.8767	8.37828	24_4
400	330987	5.80027	8.17908	400_1
223	800887	5.79815	8.17361	223_1
223	800889	5.79815	8.17361	223_1
469	667639	-5.76262	8.08189	469_1
469	667647	-5.76262	8.08189	469_1
37	1041697	5.75771	8.06925	37_1
536	606814	5.74429	8.03477	536_1
458	1344903	5.73327	8.00651	458_1
356	466527	5.73023	7.99872	356_1
356	466538	5.73023	7.99872	356_1
4	9661864	5.72525	7.98597	4_4
40	7374640	-5.72323	7.98081	40_1
530	763604	5.70761	7.94093	530_2
5	10260341	5.68758	7.88992	5_2
184	638922	5.6682	7.84071	184_2
296	2214936	5.66714	7.83804	296_3
560	556704	5.66639	7.83614	560_1
217	3184065	5.66557	7.83406	217_2
47	4048782	5.66505	7.83274	47_1
111	1647896	5.66103	7.82255	111_1
296	1874059	5.64763	7.78869	296_2
364	1157869	5.62619	7.73464	364_1
466	933259	5.61801	7.71406	466_2
8	1480006	5.61757	7.71295	8_1
338	1938328	5.61066	7.69559	338_1
94	2908118	5.60874	7.69078	94_1
418	1397184	5.59975	7.66824	418_1
307	1959591	5.56808	7.58911	307_1
148	2133505	5.55757	7.56296	148_1
240	2610328	5.55272	7.5509	240_2
430	575741	5.54865	7.54079	430_1
11	4254209	5.54745	7.5378	11_1
4	7859331	5.53389	7.50417	4_3
140	4413488	5.53222	7.50004	140_1
72	2038971	5.52979	7.49402	72_2
530	487617	5.50902	7.44268	530_1
7	4345736	5.48837	7.39183	7_1
109	3405502	-5.47973	7.37062	109_1
226	1541750	5.47688	7.36362	226_2
380	1877818	5.47588	7.36117	380_1
147	681859	5.46398	7.33202	147_1
239	1012348	5.46378	7.33153	239_1
422	1052270	-5.45669	7.31418	422_1
106	33016	5.4455	7.28685	106_1
106	33019	5.4455	7.28685	106_1
494	801659	5.43898	7.27095	494_1
494	801660	5.43898	7.27095	494_1
423	1179476	-5.43778	7.26802	423_3
223	1879039	5.42675	7.24117	223_2
372	1133591	5.41945	7.22343	372_3
122	406894	5.40984	7.20011	122_1
157	1835356	5.39476	7.16359	157_1
15	8129921	5.38206	7.1329	15_1
19	3629740	5.37321	7.11156	19_1
352	1908583	5.36923	7.10198	352_1
65	3619237	5.35515	7.0681	65_1
16	2367747	5.35034	7.05656	16_1
283	1668906	5.33769	7.02624	283_1
118	2320225	-5.33654	7.02348	118_2
198	579737	5.33588	7.02189	198_1
4	2837962	5.33529	7.02049	4_1
529	652298	5.33232	7.01338	529_1
46	745305	5.3227	6.99038	46_1
423	1051969	-5.32172	6.98805	423_2
329	142738	5.31614	6.97474	329_1
357	1148674	-5.30915	6.95806	357_1
144	4452166	5.30701	6.95297	144_3
2	1048931	5.29824	6.9321	2_1
240	3009580	5.29212	6.91756	240_3
104	2621500	5.28908	6.91033	104_1
128	133451	5.289	6.91013	128_1
524	210206	5.28757	6.90675	524_1
178	235132	5.28688	6.9051	178_1
497	112400	-5.28633	6.9038	497_1
24	5265841	-5.28423	6.89882	24_3
209	854558	-5.26488	6.853	209_1
582	295524	5.26269	6.84783	582_1
423	597795	-5.25778	6.83623	423_1
184	136608	5.25088	6.81996	184_1
184	136610	5.25088	6.81996	184_1
455	129505	5.25066	6.81942	455_1
56	839889	5.24481	6.80564	56_1
330	933925	5.23411	6.78046	330_1
66	69878	5.22387	6.75642	66_1
74	3653080	5.22316	6.75474	74_1
86	2871372	5.21636	6.73879	86_1
174	121677	5.21454	6.73453	174_1
426	424582	5.214	6.73327	426_1
10	9580161	-5.2136	6.73234	10_1
233	416483	5.21236	6.72942	233_1
8	7798187	5.21118	6.72667	8_2
169	899337	5.20068	6.7021	169_1
110	1577921	5.20028	6.70117	110_1
435	229230	5.18528	6.66616	435_1
366	618924	5.18482	6.6651	366_1
90	2843046	5.18141	6.65714	90_1
259	2616650	5.17983	6.65347	259_3
536	1069399	5.17199	6.63524	536_2
72	1177639	5.16343	6.61534	72_1
101	2944119	5.15162	6.58797	101_2
400	1344864	5.14807	6.57975	400_3
135	720987	-5.14418	6.57074	135_1
116	16789	5.13768	6.55572	116_1
18	2587460	5.13427	6.54784	18_1
439	949048	5.13116	6.54066	439_1
314	1813590	5.1252	6.52693	314_1
259	143633	5.12473	6.52584	259_1
519	438408	-5.12325	6.52243	519_1
478	1204488	5.11867	6.51188	478_2
115	446128	5.11764	6.5095	115_1
118	4081538	5.11734	6.50882	118_4
111	3141772	5.11031	6.49263	111_2
524	735236	5.11014	6.49226	524_2
27	1292287	5.10639	6.48364	27_1
99	3425291	5.10291	6.47564	99_1
497	898456	5.10227	6.47418	497_2
399	1409276	5.09839	6.46528	399_1
354	294738	5.09736	6.46291	354_1
142	2732943	5.0894	6.44466	142_1
216	2489616	5.08925	6.44431	216_1
25	6934960	5.08191	6.42753	25_1
392	876321	5.07453	6.41065	392_1
269	1998868	5.06944	6.39904	269_1
269	1998869	5.06944	6.39904	269_1
269	1998874	5.06944	6.39904	269_1
104	3828363	5.06896	6.39794	104_2
41	2351552	5.06295	6.38424	41_1
513	1005832	-5.06155	6.38105	513_1
80	5101392	5.05658	6.36974	80_1
426	1171666	5.05191	6.35912	426_2
30	5986082	-5.04816	6.35058	30_1
466	54758	5.04747	6.34901	466_1
466	54759	5.04747	6.34901	466_1
184	3327170	5.04409	6.34133	184_4
184	3327179	5.04409	6.34133	184_4
184	3327181	5.04409	6.34133	184_4
350	612906	5.04215	6.33693	350_1
160	930251	5.04205	6.3367	160_1
372	784477	-5.0417	6.33591	372_2
346	996822	5.0399	6.33183	346_1
37	6830208	5.03062	6.31078	37_2
60	5010569	5.03043	6.31035	60_1
508	1141084	5.02108	6.28918	508_1
508	1141086	5.02108	6.28918	508_1
508	1141087	5.02108	6.28918	508_1
118	3935719	5.01954	6.28571	118_3
37	7543396	5.01915	6.28482	37_3
551	227061	5.01269	6.27024	551_1
257	1091006	5.00928	6.26254	257_1
91	1253209	5.00426	6.25122	91_2
244	2969367	5.00397	6.25057	244_2
244	2969368	5.00397	6.25057	244_2
6	10161349	5.00315	6.2487	6_1
390	287184	4.99958	6.24067	390_1
279	116080	4.9992	6.23981	279_1
7	8779350	4.99911	6.23962	7_2
3	12188329	4.99778	6.23661	3_2
400	1242104	4.99274	6.22528	400_2
268	62902	4.98896	6.21678	268_1
33	7742134	4.9853	6.20856	33_1
5	6953554	-4.9815	6.20001	5_1
299	2254244	4.97783	6.19178	299_1
3	8638722	4.97571	6.18703	3_1
271	1215729	4.97552	6.1866	271_2
110	4581994	-4.97439	6.18406	110_2
24	1049781	-4.9697	6.17357	24_1
300	1191741	4.96839	6.17063	300_1
187	911830	-4.96812	6.17002	187_1
52	6160445	4.96695	6.16741	52_1
416	1422167	4.96583	6.1649	416_1
18	6798002	4.96549	6.16414	18_2
118	61860	4.96452	6.16195	118_1
331	1228555	4.964	6.16079	331_1
81	2873583	4.9606	6.15321	81_1
455	1380762	4.95969	6.15117	455_3
24	1633437	4.95922	6.1501	24_2
240	1778316	-4.95778	6.1469	240_1
17	3164700	4.94402	6.11619	17_1
335	443907	4.94314	6.11421	335_1
101	528277	4.94186	6.11136	101_1
337	1150609	-4.94185	6.11135	337_1
4	3940472	4.93637	6.09915	4_2
4	3940473	4.93637	6.09915	4_2
4	3940476	4.93637	6.09915	4_2
421	1173437	4.93379	6.0934	421_1
379	1827473	4.91996	6.06267	379_1
76	2272123	-4.91827	6.05892	76_1
14	9063213	4.91693	6.05596	14_1
271	11706	4.91682	6.05571	271_1
407	315286	4.91299	6.04721	407_1
575	502399	4.91011	6.04084	575_1
274	886969	4.90938	6.03922	274_1
23	6869240	4.90869	6.0377	23_1
390	539304	4.90764	6.03537	390_2
455	891808	4.89933	6.01698	455_2
44	4632096	4.89889	6.01602	44_1
300	1870182	4.89532	6.00813	300_2

## Sheet: S5 ordered xpEHH peaks
chr	position	xpehh_dead_survivor	logpvalue	cluster
80	2954856	-7.95325	14.7407	80_2
105	3554983	-7.87237	14.4584	105_1
132	2163037	7.6729	13.7743	132_2
56	4753784	-7.45598	13.0496	56_1
98	4543679	7.41141	12.9032	98_2
3	2705718	-7.17707	12.1474	3_1
188	2851331	-7.06616	11.7978	188_1
136	2855424	6.93399	11.3881	136_1
136	2855425	6.93399	11.3881	136_1
80	2778712	-6.76102	10.8632	80_1
15	618889	-6.65035	10.534	15_1
50	195876	-6.64724	10.5249	50_1
50	195878	-6.64724	10.5249	50_1
162	1965581	-6.63012	10.4744	162_1
259	2773777	-6.60715	10.407	259_1
13	1495726	-6.55252	10.2474	13_1
15	1824151	-6.50486	10.1092	15_2
61	90485	-6.43784	9.91656	61_1
69	3211615	-6.37003	9.72355	69_1
289	247430	-6.36369	9.7056	289_1
560	556316	-6.3434	9.64829	560_1
180	2465647	6.33536	9.62563	180_1
437	695616	-6.31949	9.581	437_1
214	1358629	-6.30767	9.5478	214_1
98	39024	-6.30266	9.53374	98_1
518	1069598	6.30192	9.53167	518_1
9	597244	-6.28029	9.47116	9_1
118	403457	-6.16851	9.16156	118_1
44	2025027	-6.14345	9.09287	44_2
117	1439520	-6.12173	9.03355	117_1
99	3817239	-6.10253	8.98128	99_1
160	114781	-6.08298	8.92822	160_1
421	1210994	-6.053	8.84718	421_1
35	7203527	6.01117	8.73473	35_1
504	805489	-6.00486	8.71783	504_1
359	1654247	5.95564	8.58661	359_1
242	10189	-5.95184	8.57651	242_1
39	182234	5.93847	8.54107	39_1
56	5106016	-5.91791	8.48671	56_2
59	142396	-5.9077	8.45977	59_1
425	106654	-5.90764	8.45962	425_1
279	1091798	5.90717	8.45837	279_4
271	271283	5.88993	8.41301	271_1
279	774116	-5.88152	8.39093	279_3
130	2359416	5.87591	8.3762	130_1
499	191309	-5.85579	8.32353	499_1
25	3420608	5.82577	8.24528	25_1
214	3054252	-5.81832	8.2259	214_2
43	1186845	5.81722	8.22305	43_1
231	641011	-5.81155	8.20832	231_1
28	1451819	-5.80004	8.17848	28_1
91	3569222	5.78274	8.13375	91_2
132	1397693	5.77589	8.11607	132_1
149	151754	5.72961	7.99714	149_1
260	2357804	5.7221	7.97792	260_1
242	1616227	-5.71917	7.97042	242_2
587	456617	-5.70693	7.93918	587_1
70	1640571	5.69394	7.90608	70_1
50	444062	5.67978	7.8701	50_2
112	4635480	-5.65409	7.805	112_1
25	8632141	-5.5987	7.66563	25_2
25	8632149	-5.5987	7.66563	25_2
376	1751914	-5.5949	7.65609	376_1
548	891103	-5.59351	7.65263	548_1
43	4162301	5.57744	7.61247	43_3
179	2417962	5.57429	7.60459	179_1
131	3342796	5.53359	7.50343	131_1
73	2026406	-5.53229	7.5002	73_1
560	703936	-5.50436	7.4312	560_2
20	2481718	-5.49932	7.41878	20_1
54	5700420	-5.46909	7.34453	54_1
443	1018149	-5.46774	7.34121	443_1
64	1809042	-5.46239	7.32812	64_1
60	1433977	-5.44995	7.29771	60_1
154	1822489	5.44635	7.28891	154_1
548	1069467	-5.42794	7.24406	548_2
31	6698407	-5.42414	7.23482	31_1
263	2114574	-5.41115	7.20327	263_1
161	772245	5.40287	7.18321	161_1
91	3070159	5.39351	7.16057	91_1
27	6088391	-5.38434	7.13839	27_1
129	2102483	-5.38314	7.1355	129_1
37	4340627	5.37866	7.12471	37_1
277	1172176	-5.37781	7.12265	277_1
52	3553453	-5.36091	7.08195	52_1
192	1604069	-5.36001	7.07978	192_1
23	9529045	-5.35798	7.0749	23_1
23	9529051	-5.35798	7.0749	23_1
32	4752657	5.3571	7.0728	32_1
41	1795187	-5.33299	7.01499	41_1
43	3295262	-5.33061	7.00929	43_2
102	1899086	-5.33052	7.00907	102_1
245	128205	5.31144	6.96352	245_1
47	3571063	5.30273	6.94278	47_1
508	747465	5.28367	6.89748	508_1
383	1687355	5.27718	6.88211	383_1
200	1175755	-5.26132	6.8446	200_1
399	1409351	-5.24704	6.8109	399_1
323	1434401	5.24078	6.79615	323_1
44	1594057	-5.23134	6.77396	44_1
109	3619606	-5.21756	6.74162	109_2
476	60156	5.21509	6.73582	476_1
142	2091112	5.21326	6.73153	142_1
494	971462	-5.21068	6.72551	494_1
30	5985923	5.2056	6.7136	30_1
418	912578	-5.18737	6.67103	418_1
272	554586	5.18408	6.66337	272_1
116	2482678	-5.15632	6.59886	116_1
116	2482682	-5.15632	6.59886	116_1
454	783477	-5.13846	6.55751	454_1
81	65108	-5.12069	6.51653	81_1
332	926881	5.11212	6.4968	332_1
569	672764	-5.06962	6.39946	569_1
289	1617023	-5.04722	6.34845	289_4
372	1101733	-5.0395	6.33092	372_1
67	1425803	-5.00696	6.25731	67_1
109	68580	-4.97439	6.18406	109_1
225	2600297	4.95313	6.1365	225_1
225	2600300	4.95313	6.1365	225_1
58	5593330	4.94952	6.12844	58_1
417	799671	4.9458	6.12014	417_1
478	504629	4.91851	6.05945	478_1

## Sheet: S7 iHS candidate genes GOs
GOID	GOTerm	P-value	FDR corrected P-value	% Associated Genes	Nr. Genes	Associated Genes Found
GO:0000027	ribosomal large subunit assembly	1.75466e-05	0.000549344	25.7143	9	FASTKD2, MRPL11, NLE1, RPL11, RPL15, RPL23A, RPL24, RPL5, RPL6
GO:0000056	ribosomal small subunit export from nucleus	0.00426938	0.0429046	37.5	3	LTV1, NUP88, RPS15
GO:0000184	nuclear-transcribed mRNA catabolic process, nonsense-mediated decay	4.15002e-18	1.12604e-15	24.5161	38	FAU, IDUA, PABPC1, RPL11, RPL13, RPL15, RPL17, RPL18A, RPL19, RPL21, RPL23A, RPL24, RPL27, RPL27A, RPL29, RPL32, RPL35A, RPL37A, RPL4, RPL5, RPL6, RPL7A, RPL9, RPLP0, RPLP1, RPS11, RPS12, RPS15, RPS2, RPS21, RPS24, RPS26, RPS27A, RPS4X, RPS7, RPSA, SMG9, TFAP2C
GO:0000375	RNA splicing, via transesterification reactions	0.00135178	0.0203769	7.94045	32	ARC, BUD31, C1QBP, CSTF1, CWC27, DAZAP1, DDX17, DDX42, GEMIN4, GEMIN8, HNRNPA1, HNRNPC, HNRNPM, KCNN4, LSM8, MFAP1, NSRP1, PABPC1, PIN1, POLR2K, PPIA, PQBP1, RAVER1, RBM25, SF3B5, SLC4A11, SLC7A9, SRSF11, UBL5, YBX1, YTHDC1, ZMAT2
GO:0000377	RNA splicing, via transesterification reactions with bulged adenosine as nucleophile	0.00119729	0.0192989	8	32	ARC, BUD31, C1QBP, CSTF1, CWC27, DAZAP1, DDX17, DDX42, GEMIN4, GEMIN8, HNRNPA1, HNRNPC, HNRNPM, KCNN4, LSM8, MFAP1, NSRP1, PABPC1, PIN1, POLR2K, PPIA, PQBP1, RAVER1, RBM25, SF3B5, SLC4A11, SLC7A9, SRSF11, UBL5, YBX1, YTHDC1, ZMAT2
GO:0000398	mRNA splicing, via spliceosome	0.00119729	0.0192989	8	32	ARC, BUD31, C1QBP, CSTF1, CWC27, DAZAP1, DDX17, DDX42, GEMIN4, GEMIN8, HNRNPA1, HNRNPC, HNRNPM, KCNN4, LSM8, MFAP1, NSRP1, PABPC1, PIN1, POLR2K, PPIA, PQBP1, RAVER1, RBM25, SF3B5, SLC4A11, SLC7A9, SRSF11, UBL5, YBX1, YTHDC1, ZMAT2
GO:0000956	nuclear-transcribed mRNA catabolic process	4.24545e-11	8.63948e-09	14.8855	39	BRF2, FAU, IDUA, PABPC1, RPL11, RPL13, RPL15, RPL17, RPL18A, RPL19, RPL21, RPL23A, RPL24, RPL27, RPL27A, RPL29, RPL32, RPL35A, RPL37A, RPL4, RPL5, RPL6, RPL7A, RPL9, RPLP0, RPLP1, RPS11, RPS12, RPS15, RPS2, RPS21, RPS24, RPS26, RPS27A, RPS4X, RPS7, RPSA, SMG9, TFAP2C
GO:0002181	cytoplasmic translation	4.92951e-07	1.91077e-05	16.3934	20	EIF4EBP1, FTSJ1, PSMC5, RPL11, RPL15, RPL18A, RPL19, RPL24, RPL27A, RPL29, RPL32, RPL35A, RPL4, RPL6, RPL9, RPLP1, RPS21, RPS26, RPS7, ZNF385A
GO:0006139	nucleobase-containing compound metabolic process	1.6562e-08	9.29755e-07	5.60706	381	AARSD1, ACSM1, ACSM2A, ACSM3, ACSM4, ACSM5, ACTR8, ADAT1, ADRM1, AGAP2, AK5, APC2, APLN, ARC, ARMCX3, ATP5F1D, ATP5MF, ATXN7L3, BAG3, BCL11A, BIRC2, BIRC3, BLMH, BRCA1, BRD9, BRF2, BUD31, C1QBP, CAMKK2, CBX1, CBX5, CBX6, CBY1, CDC27, CDH1, CDK4, CDK5RAP3, CHTF8, CIR1, CIRBP, CKS1B, CLK2, CNBP, CNTD1, COMMD2, COMMD6, COPS4, COX6A2, CRAT, CREBBP, CROT, CSNK1E, CSTF1, CTH, CUL3, CWC27, CYP27B1, DAB2…
GO:0006261	DNA-dependent DNA replication	0.00163234	0.0235172	9.54774	19	BLMH, CHTF8, DCAF1, E2F7, HMGA1, HPSE, LIG3, MCM3, MCMBP, MMS22L, NUCKS1, PARP3, RFC3, RPAIN, RTF2, SLC25A2, TIPIN, TWNK, ZNF830
GO:0006364	rRNA processing	2.91021e-05	0.00084604	10.8787	26	DDX17, DDX56, FTSJ3, GEMIN4, IDUA, MRM3, NOP10, RPL11, RPL27, RPL35A, RPL5, RPL7A, RPS15, RPS2, RPS21, RPS24, RPS4X, RPS7, RPSA, RRP9, SUV39H1, THUMPD1, TSR3, UTP14A, UTP20, UTP4
GO:0006396	RNA processing	5.21114e-08	2.57083e-06	8.04702	89	ADAT1, ARC, BUD31, C1QBP, CIR1, CLK2, CSTF1, CWC27, DAZAP1, DDX17, DDX42, DDX56, DHX33, ECD, ELAVL4, ERN1, FASTKD5, FTSJ1, FTSJ3, GEMIN4, GEMIN8, HNRNPA1, HNRNPC, HNRNPM, HPSE, IDUA, KARS, KCNN4, LSM8, MAP2K1, METTL1, METTL2B, MFAP1, MRM3, MRPL44, MTERF3, NOP10, NSRP1, PABPC1, PAPOLG, PIN1, POLR2K, POP1, PPIA, PQBP1, PRKRA, PUM2, RAVER1, RBM25, RBM3, RPL11, RPL27, RPL35A, RPL5, RPL7A, RPP40, RPS1…
GO:0006397	mRNA processing	0.0011307	0.0185937	7.19875	46	ARC, BUD31, C1QBP, CIR1, CSTF1, CWC27, DAZAP1, DDX17, DDX42, ECD, ELAVL4, ERN1, FASTKD5, GEMIN4, GEMIN8, HNRNPA1, HNRNPC, HNRNPM, HPSE, KCNN4, LSM8, MFAP1, NSRP1, PABPC1, PAPOLG, PIN1, POLR2K, PPIA, PQBP1, PRKRA, RAVER1, RBM25, SCAF8, SF3B5, SLC4A11, SLC7A9, SREK1IP1, SRSF11, SSU72, TFAP2C, UBL5, YBX1, YTHDC1, ZMAT2, ZNF830, ZRANB2
GO:0006401	RNA catabolic process	7.77347e-10	7.03067e-08	11.6009	50	BRF2, CIRBP, ERN1, FAU, GTPBP1, HNRNPC, IDUA, MEIOC, MEX3D, PABPC1, POP1, PUM2, RBM46, RPL11, RPL13, RPL15, RPL17, RPL18A, RPL19, RPL21, RPL23A, RPL24, RPL27, RPL27A, RPL29, RPL32, RPL35A, RPL37A, RPL4, RPL5, RPL6, RPL7A, RPL9, RPLP0, RPLP1, RPS11, RPS12, RPS15, RPS2, RPS21, RPS24, RPS26, RPS27A, RPS4X, RPS7, RPSA, SLFN14, SMG9, TFAP2C, YBX1
GO:0006402	mRNA catabolic process	1.03451e-10	1.29552e-08	12.4365	49	BRF2, CIRBP, ERN1, FAU, GTPBP1, HNRNPC, IDUA, MEIOC, MEX3D, PABPC1, PUM2, RBM46, RPL11, RPL13, RPL15, RPL17, RPL18A, RPL19, RPL21, RPL23A, RPL24, RPL27, RPL27A, RPL29, RPL32, RPL35A, RPL37A, RPL4, RPL5, RPL6, RPL7A, RPL9, RPLP0, RPLP1, RPS11, RPS12, RPS15, RPS2, RPS21, RPS24, RPS26, RPS27A, RPS4X, RPS7, RPSA, SLFN14, SMG9, TFAP2C, YBX1
GO:0006412	translation	4.80799e-11	8.69712e-09	9.97375	76	AARSD1, ACO1, BRF2, C1QBP, CDK4, CIRBP, COA3, DHX33, EEF1B2, EEF1G, EFNA1, EIF1, EIF4EBP1, FASTKD2, FAU, FTSJ1, GAPDH, IDUA, KARS, MARS, MEX3D, MRPL10, MRPL11, MRPL15, MRPL4, MRPL40, MRPL43, MRPL44, PABPC1, PDF, PKLR, PSMC5, PUM2, RACK1, RBM3, RPL11, RPL13, RPL15, RPL17, RPL18A, RPL19, RPL21, RPL23A, RPL24, RPL27, RPL27A, RPL29, RPL32, RPL35A, RPL37A, RPL4, RPL5, RPL6, RPL7A, RPL9, RPLP0, RPLP1, …
GO:0006413	translational initiation	9.85755e-14	2.29258e-11	17.2269	41	DHX33, EIF1, EIF4EBP1, FAU, IDUA, PABPC1, PKLR, PSMC5, RPL11, RPL13, RPL15, RPL17, RPL18A, RPL19, RPL21, RPL23A, RPL24, RPL27, RPL27A, RPL29, RPL32, RPL35A, RPL37A, RPL4, RPL5, RPL6, RPL7A, RPL9, RPLP0, RPLP1, RPS11, RPS12, RPS15, RPS2, RPS21, RPS24, RPS26, RPS27A, RPS4X, RPS7, RPSA
GO:0006515	protein quality control for misfolded or incompletely synthesized proteins	0.00315951	0.0359698	18.1818	6	CUL3, HDAC6, ITGA2B, ITGB3, SLC35A2, YME1L1
GO:0006518	peptide metabolic process	6.33961e-09	4.30037e-07	8.60656	84	AARSD1, ACO1, BECN1, BRF2, C1QBP, CDK4, CIRBP, COA3, DHX33, DMD, ECE1, EEF1B2, EEF1G, EFNA1, EIF1, EIF4EBP1, FASTKD2, FAU, FTSJ1, GAPDH, GDAP1L1, GSR, IDUA, KARS, MARS, MEX3D, MMP12, MRPL10, MRPL11, MRPL15, MRPL4, MRPL40, MRPL43, MRPL44, PABPC1, PCSK1N, PDF, PKLR, PSMC5, PUM2, RACK1, RBM3, RPL11, RPL13, RPL15, RPL17, RPL18A, RPL19, RPL21, RPL23A, RPL24, RPL27, RPL27A, RPL29, RPL32, RPL35A, RPL37A…
GO:0006577	amino-acid betaine metabolic process	0.00376747	0.0388192	20.8333	5	ACADM, CHDH, CHPT1, CRAT, CROT
GO:0006605	protein targeting	1.19331e-10	1.38765e-08	11.4519	56	BAG3, CDC37, CRAT, CROT, CTDSP2, FAU, GCC2, GNPTG, HAX1, HSPD1, IDUA, OS9, PEX12, PEX13, PIN1, RPL11, RPL13, RPL15, RPL17, RPL18A, RPL19, RPL21, RPL23A, RPL24, RPL27, RPL27A, RPL29, RPL32, RPL35A, RPL37A, RPL4, RPL5, RPL6, RPL7A, RPL9, RPLP0, RPLP1, RPS11, RPS12, RPS15, RPS2, RPS21, RPS24, RPS26, RPS27A, RPS4X, RPS7, RPSA, SLC7A13, SPCS2, SYNJ2BP, TIMM17B, TIMM23, TOMM22, UBL5, VPS4A
GO:0006612	protein targeting to membrane	5.03431e-11	8.19586e-09	16.055	35	FAU, IDUA, RPL11, RPL13, RPL15, RPL17, RPL18A, RPL19, RPL21, RPL23A, RPL24, RPL27, RPL27A, RPL29, RPL32, RPL35A, RPL37A, RPL4, RPL5, RPL6, RPL7A, RPL9, RPLP0, RPLP1, RPS11, RPS12, RPS15, RPS2, RPS21, RPS24, RPS26, RPS27A, RPS4X, RPS7, RPSA
GO:0006613	cotranslational protein targeting to membrane	1.5043e-19	6.12251e-17	29.4118	35	FAU, IDUA, RPL11, RPL13, RPL15, RPL17, RPL18A, RPL19, RPL21, RPL23A, RPL24, RPL27, RPL27A, RPL29, RPL32, RPL35A, RPL37A, RPL4, RPL5, RPL6, RPL7A, RPL9, RPLP0, RPLP1, RPS11, RPS12, RPS15, RPS2, RPS21, RPS24, RPS26, RPS27A, RPS4X, RPS7, RPSA
GO:0006614	SRP-dependent cotranslational protein targeting to membrane	2.27838e-20	1.85461e-17	30.9735	35	FAU, IDUA, RPL11, RPL13, RPL15, RPL17, RPL18A, RPL19, RPL21, RPL23A, RPL24, RPL27, RPL27A, RPL29, RPL32, RPL35A, RPL37A, RPL4, RPL5, RPL6, RPL7A, RPL9, RPLP0, RPLP1, RPS11, RPS12, RPS15, RPS2, RPS21, RPS24, RPS26, RPS27A, RPS4X, RPS7, RPSA
GO:0006725	cellular aromatic compound metabolic process	7.28032e-09	4.5586e-07	5.60548	393	AARSD1, ACSM1, ACSM2A, ACSM3, ACSM4, ACSM5, ACTR8, ADAT1, ADRM1, AGAP2, AK5, AKR1B10, APC2, APLN, ARC, ARMCX3, ATP5F1D, ATP5MF, ATXN7L3, BAG3, BCL11A, BIRC2, BIRC3, BLMH, BRCA1, BRD9, BRF2, BUD31, C1QBP, CAMKK2, CBX1, CBX5, CBX6, CBY1, CDC27, CDH1, CDK4, CDK5RAP3, CHTF8, CIR1, CIRBP, CKS1B, CLK2, CNBP, CNTD1, COMMD2, COMMD6, COPS4, COX6A2, CPO, CRAT, CREBBP, CROT, CSNK1E, CSTF1, CTH, CUL3, CWC27,…
GO:0006810	transport	0.00374356	0.0393195	5.10521	296	ABCB4, ABCB7, ACO1, ADAM9, ADGRB1, AGAP2, AKR1B10, AP2B1, APC2, APLN, AQP10, ARC, ARHGAP9, ARL1, ARPC3, ARPC5, ATP11C, ATP2A2, ATP5F1D, ATP5MF, ATP6V1G3, ATP8B2, ATP8B3, BAG3, BAIAP3, BECN1, BIRC3, CA2, CACNA1B, CACNA1D, CACNA1H, CAMK2B, CBARP, CCR10, CCT6B, CDC27, CDC37, CDH1, CDH23, CHPT1, CHRNA6, CHRNB3, CKAP4, CLCN7, CLUAP1, CNN2, CNNM1, COG8, COPZ1, COPZ2, COX6A2, COX7A2L, CPLX1, CRAT, CROT,…
GO:0006886	intracellular protein transport	1.50568e-07	6.12812e-06	7.69231	95	AP2B1, BAG3, CDC37, CDH1, COPZ1, COPZ2, CPLX1, CRAT, CROT, CTDSP2, DCAF1, DERL2, ERP29, FAU, FLNB, GCC2, GNPTG, HAX1, HDAC6, HPSE, HSPD1, IDUA, IPO5, KIF5A, KPNB1, LTV1, MMP12, NUP188, NUP88, NXF2, OS9, PEX12, PEX13, PIN1, RAMP2, RANBP2, RHOB, RPAIN, RPH3AL, RPL11, RPL13, RPL15, RPL17, RPL18A, RPL19, RPL21, RPL23A, RPL24, RPL27, RPL27A, RPL29, RPL32, RPL35A, RPL37A, RPL4, RPL5, RPL6, RPL7A, RPL9,…
GO:0006974	cellular response to DNA damage stimulus	0.00354241	0.038447	6.30456	65	ACTR8, ANKRD26, AURKA, BLMH, BRCA1, CBX1, CBX5, CDH1, CDK5RAP3, COPS4, CSNK1E, DCAF1, DDIT3, E2F7, ERCC5, EYA2, FAAP20, FOXM1, FOXN3, HMGA1, HMGN1, HPSE, INO80D, LIG3, MASTL, MEIOC, MIF, MMS22L, MUC1, MUM1, MYL4, NUAK1, NUCKS1, PARP3, PAXIP1, PLAGL1, POLR2K, PRKRA, RAD18, RAD51D, RAD9B, RDM1, RFC3, RNF169, RPAIN, RPL5, RPS27A, SERPINA2, SLC7A9, SLF2, SLX4, SMUG1, SNAI2, STK11, SUV39H1, SWI5, TCEA…
GO:0007143	female meiotic nuclear division	0.00212713	0.0272675	17.0732	7	ANKRD26, AURKA, CTDSP2, IDUA, MASTL, MEIOC, TRIP13
GO:0007144	female meiosis I	0.00276018	0.0325622	42.8571	3	AURKA, MEIOC, TRIP13
GO:0007156	homophilic cell adhesion via plasma membrane adhesion molecules	0.00392839	0.0402227	9.23913	17	CADM4, CDH1, CDH23, F9, PCDH9, PCDHB14, PCDHB18P, PCDHB2, PCDHB3, PCDHB4, PCDHB8, PCDHGA1, PCDHGA4, PCDHGA6, PCDHGA9, PCDHGB4, PVR
GO:0007346	regulation of mitotic cell cycle	0.00467962	0.0461723	6.45933	54	AURKA, BECN1, BIRC3, BLMH, BRCA1, BRF2, CDC27, CDK4, CDK5RAP3, CEP72, CEP97, CKS1B, CROT, CSNK1E, CTDSP2, CUL3, DCTN2, DCUN1D3, E2F7, ECD, EIF4EBP1, FBXO43, FOXN3, IDUA, KCNN4, MAP2K1, MAP3K3, MEIOC, MUC1, NLE1, PARP3, PIM2, PIN1, PLAGL1, PLK5, PRL, PSME3, RAD9B, RANBP2, RDX, RPL24, SLC4A11, SLF2, STRADA, SYCP3, TERT, TFAP2C, TIPIN, TRIP13, TUBG1, VPS4A, WDR1, ZNF385A, ZNF830
GO:0008104	protein localization	4.46249e-05	0.00121082	5.85642	186	ABHD17A, ADAM9, AGAP2, AKR1B10, ANKRD13C, AP2B1, APC2, ARL1, ARL5A, ARMCX3, ATP6V1G3, AURKA, BAG3, BAIAP3, BIRC3, CACNA1D, CBY1, CCT6B, CDC37, CDH1, CDK5RAP3, CEP72, CHPT1, CNTNAP1, COG8, COPZ1, COPZ2, CPLX1, CRAT, CROT, CSNK1E, CTDSP2, DAB2, DCAF1, DCTN2, DDIT3, DDRGK1, DDX42, DERL2, DMD, ECD, EHD3, ERP29, FAU, FGG, FLNB, GAK, GAPDH, GCC2, GNPTG, GOPC, HAX1, HDAC6, HPSE, HSPD1, ICAM5, IDUA, IL17…
GO:0008380	RNA splicing	5.97775e-05	0.0014972	8.34915	44	ARC, BUD31, C1QBP, CIR1, CLK2, CSTF1, CWC27, DAZAP1, DDX17, DDX42, ECD, ERN1, GEMIN4, GEMIN8, HNRNPA1, HNRNPC, HNRNPM, HPSE, KCNN4, LSM8, MFAP1, MTERF3, NSRP1, PABPC1, PIN1, POLR2K, PPIA, PQBP1, RAVER1, RBM25, RPS26, RTRAF, SCAF8, SF3B5, SLC4A11, SLC7A9, SREK1IP1, SRSF11, UBL5, YBX1, YTHDC1, ZMAT2, ZNF830, ZRANB2
GO:0009057	macromolecule catabolic process	1.405e-10	1.42959e-08	7.88663	128	ABHD17A, ADAM9, ADGRB1, ADRM1, AGAP2, ANAPC5, ANAPC7, AP2B1, APC2, AURKA, BECN1, BIRC2, BIRC3, BRF2, C17orf97, CCDC47, CDC27, CDH1, CDK5RAP3, CIRBP, CSNK1E, CUL3, DAB2, DCAF1, DDIT3, DDRGK1, DERL2, DNASE1, DNASE1L3, ECD, ECPAS, EFNA1, ENDOG, ERN1, FAU, FBXL12, G6PC, GBA, GTPBP1, HDAC6, HNRNPC, HPSE, IDUA, ITGA2B, ITGB3, KPNB1, LIG3, LYPLA1, MEIOC, MEX3D, MMP12, MMP20, NAA25, NAP1L1, NKD2, OS9, OS…
GO:0009059	macromolecule biosynthetic process	5.10452e-05	0.00134035	5.36072	321	AARSD1, ABHD17A, ACADM, ACO1, ACTR8, ADRM1, AGAP2, ANKRD13C, APLN, ARMCX3, ATXN7L3, BAG3, BCL11A, BIRC2, BIRC3, BLMH, BRCA1, BRD9, BRF2, BUD31, C1QBP, CAMKK2, CBX1, CBX5, CBX6, CBY1, CDH1, CDK4, CDK5RAP3, CHST3, CHST5, CHTF8, CIR1, CIRBP, CKS1B, CNBP, COA3, COMMD2, COMMD6, CRAT, CREBBP, CSTF1, CTH, CUL3, CYP27B1, DAB2, DCAF1, DDIT3, DDRGK1, DDX17, DDX56, DEPDC1, DGKQ, DHX33, DMD, DMRTA2, DMTF1, D…
GO:0009891	positive regulation of biosynthetic process	0.00130769	0.0204703	5.7309	138	ABHD6, ADGRB1, AGAP2, APC2, APLN, ARMCX3, ATXN7L3, BIRC2, BIRC3, BRCA1, BUD31, C1QBP, CAMKK2, CDH1, CDK4, CDK5RAP3, CHTF8, CIRBP, CKS1B, CNBP, COA3, CREBBP, CYP27B1, DAB2, DCAF1, DDIT3, DDRGK1, DDX17, DHX33, E2F7, ECD, ENO1, EZH1, F9, FASTKD2, FOXI1, FOXM1, FOXN3, FZD2, GAMT, GATA1, GBA, GLI1, GNRHR, HAS3, HAX1, HDAC6, HMGA1, HMGN1, HNRNPA1, HOXA1, HOXA4, HOXA5, HOXA7, HOXC10, HOXC11, HOXC13, HOX…
GO:0009892	negative regulation of metabolic process	1.49788e-05	0.000478146	5.85882	205	ABHD6, ADGRB1, AGAP2, ANKRD26, AOC3, APC2, APLN, ARC, BAG3, BCL11A, BECN1, BIRC2, BIRC3, BLMH, BRCA1, BRF2, C1QBP, CAMK2B, CBX1, CBX5, CBX6, CBY1, CDK4, CDK5RAP3, CIR1, CIRBP, CLK2, CNBP, CREBBP, CTDSP2, CUL3, CYP27B1, DAB2, DCAF1, DDIT3, DDRGK1, DDX17, DEPDC1, DERL2, DGKQ, DMD, E2F7, ECD, EFNA1, EIF4EBP1, ENO1, ERN1, ERP29, FAU, FOXM1, FOXN3, GAMT, GAPDH, GATA1, GBA, GTPBP1, HDAC6, HIF1AN, HMGA1…
GO:0009893	positive regulation of metabolic process	0.000112653	0.00251232	5.58288	227	ABHD6, ADAM9, ADGRB1, ADRB3, ADRM1, AGAP2, ANKRD26, APC2, APLN, ARMCX3, ATXN7L3, AURKA, BECN1, BIRC2, BIRC3, BRCA1, BRF2, BUD31, C1QBP, CAMK2B, CAMKK2, CASS4, CDC37, CDH1, CDK4, CDK5RAP3, CHPT1, CHTF8, CIRBP, CKS1B, CNBP, CNN2, COA3, CREBBP, CROT, CSNK1E, CUL3, CYP27B1, DAB2, DAZAP1, DCAF1, DCUN1D3, DDIT3, DDRGK1, DDX17, DDX56, DGKQ, DHX33, E2F7, ECD, ECE1, EFNA1, EFNA3, ENDOG, ENO1, ERN1, ERP29,…
GO:0009894	regulation of catabolic process	0.00130871	0.0202912	6.4695	70	ADAM9, ADGRB1, AGAP2, APC2, AURKA, BECN1, BIRC3, BRF2, CAMKK2, CDC37, CDH1, CDK4, CDK5RAP3, CHPT1, CIRBP, CSNK1E, DAB2, DDRGK1, DERL2, ECD, EFNA1, ENDOG, ERN1, GAPDH, GBA, GOPC, GTPBP1, HAX1, HDAC6, HNRNPC, LIG3, MEIOC, MEX3D, NAP1L1, NKD2, OS9, OSBPL7, P2RX7, PABPC1, PGAM1, PIM2, PIN1, PIP4K2C, PSAP, PSMC5, PSME3, PUM2, RACK1, RBM46, RDX, RNF180, RNF19A, RPL11, RPL17, RPL5, RPS27A, RPS7, SLC6A4,…
GO:0009896	positive regulation of catabolic process	0.000444421	0.00841299	7.85855	40	ADAM9, APC2, AURKA, BECN1, BIRC3, BRF2, CAMKK2, CDC37, CDH1, CHPT1, CSNK1E, DAB2, DDRGK1, ECD, ENDOG, GBA, GTPBP1, HDAC6, MEX3D, NAP1L1, NKD2, OSBPL7, P2RX7, PABPC1, PIM2, PIP4K2C, PSMC5, RACK1, RDX, RNF180, RNF19A, SLC6A4, SMAD6, STK11, TESC, TFAP2C, VPS53, WDR1, ZDHHC9, ZNF112
GO:0010467	gene expression	1.06289e-07	4.80661e-06	5.59561	357	AARSD1, ACO1, ACTR8, ADAT1, ADRM1, AGAP2, APLN, ARC, ARMCX3, ATXN7L3, BAG3, BCL11A, BIRC2, BIRC3, BRCA1, BRD9, BRF2, BUD31, C1QBP, C9, CAMKK2, CBX1, CBX5, CBX6, CBY1, CDC37, CDH1, CDK4, CDK5RAP3, CIR1, CIRBP, CKS1B, CLK2, CNBP, CNN2, COA3, COMMD2, COMMD6, CRAT, CREBBP, CSNK1E, CSTF1, CTH, CUL3, CWC27, CYP27B1, DAB2, DAZAP1, DCAF1, DDIT3, DDRGK1, DDX17, DDX42, DDX56, DEPDC1, DGKQ, DHX33, DMD, DMRT…
GO:0010468	regulation of gene expression	7.35241e-05	0.00173474	5.40541	294	ACO1, ACTR8, AGAP2, APLN, ARC, ARMCX3, ATXN7L3, BAG3, BCL11A, BIRC2, BIRC3, BRCA1, BRD9, BRF2, BUD31, C1QBP, C9, CAMKK2, CBX1, CBX5, CBX6, CBY1, CDC37, CDH1, CDK4, CDK5RAP3, CIR1, CIRBP, CKS1B, CLK2, CNBP, CNN2, COA3, COMMD2, COMMD6, CRAT, CREBBP, CSNK1E, CTH, CUL3, CYP27B1, DAB2, DAZAP1, DCAF1, DDIT3, DDRGK1, DDX17, DDX56, DEPDC1, DGKQ, DHX33, DMD, DMRTA2, DMTF1, E2F7, EAF1, ECD, EFNA1, EIF1, EI…
GO:0010498	proteasomal protein catabolic process	0.00468366	0.0459337	7.04762	37	ANAPC5, ANAPC7, APC2, AURKA, BIRC2, BIRC3, CCDC47, CDC27, CDH1, CSNK1E, CUL3, DAB2, DDIT3, DDRGK1, DERL2, ECD, ECPAS, GBA, ITGA2B, ITGB3, NKD2, OS9, OSBPL7, PCNP, PSMC5, PSME3, RACK1, RFFL, RNF180, RNF19A, RPL11, RPS27A, SLC35A2, SMAD6, TBX21, WDR1, ZNF112
GO:0010557	positive regulation of macromolecule biosynthetic process	0.00194926	0.0262264	5.72824	129	AGAP2, APLN, ARMCX3, ATXN7L3, BIRC2, BIRC3, BRCA1, BUD31, C1QBP, CAMKK2, CDH1, CDK4, CDK5RAP3, CHTF8, CIRBP, CKS1B, CNBP, COA3, CREBBP, CYP27B1, DAB2, DCAF1, DDIT3, DDRGK1, DDX17, DHX33, E2F7, ECD, EZH1, F9, FASTKD2, FOXI1, FOXM1, FOXN3, FZD2, GAMT, GATA1, GBA, GLI1, HAS3, HAX1, HDAC6, HMGA1, HMGN1, HNRNPA1, HOXA1, HOXA4, HOXA5, HOXA7, HOXC10, HOXC11, HOXC13, HOXC4, HPSE, IL17A, IL17F, KARS, KAT6…
GO:0010604	positive regulation of macromolecule metabolic process	0.000128144	0.00281916	5.62599	213	ADAM9, ADRB3, ADRM1, AGAP2, ANKRD26, APLN, ARMCX3, ATXN7L3, AURKA, BIRC2, BIRC3, BRCA1, BRF2, BUD31, C1QBP, CAMK2B, CAMKK2, CASS4, CDH1, CDK4, CDK5RAP3, CHTF8, CIRBP, CKS1B, CNBP, CNN2, COA3, CREBBP, CROT, CSNK1E, CUL3, CYP27B1, DAB2, DAZAP1, DCAF1, DCUN1D3, DDIT3, DDRGK1, DDX17, DDX56, DGKQ, DHX33, E2F7, ECD, ECE1, EFNA1, EFNA3, ENDOG, ENO1, ERN1, ERP29, EYA2, EZH1, F9, FASTKD2, FGG, FOXI1, FOXM…
GO:0010605	negative regulation of macromolecule metabolic process	1.91899e-05	0.00057854	5.91716	190	ADGRB1, AGAP2, ANKRD26, APLN, ARC, BAG3, BCL11A, BIRC2, BIRC3, BLMH, BRCA1, BRF2, C1QBP, CAMK2B, CBX1, CBX5, CBX6, CBY1, CDK4, CDK5RAP3, CIR1, CIRBP, CNBP, CREBBP, CTDSP2, CUL3, CYP27B1, DAB2, DCAF1, DDIT3, DDRGK1, DDX17, DEPDC1, DERL2, DGKQ, DMD, E2F7, ECD, EFNA1, EIF4EBP1, ENO1, ERN1, ERP29, FAU, FOXM1, FOXN3, GAMT, GAPDH, GATA1, GBA, GTPBP1, HDAC6, HIF1AN, HMGA1, HNRNPA1, HNRNPC, HOXA7, HOXC6,…
GO:0010628	positive regulation of gene expression	6.77816e-05	0.00162277	6.1049	142	AGAP2, APLN, ARMCX3, ATXN7L3, BIRC3, BRCA1, C1QBP, CAMKK2, CDH1, CDK4, CDK5RAP3, CIRBP, CKS1B, CNBP, CNN2, COA3, CREBBP, CYP27B1, DAB2, DAZAP1, DCAF1, DDIT3, DDRGK1, DDX17, DDX56, DGKQ, DHX33, E2F7, ECD, ENO1, ERN1, ERP29, EZH1, F9, FASTKD2, FOXI1, FOXM1, FOXN3, FZD2, GAMT, GATA1, GLI1, HAS3, HAX1, HMGA1, HMGN1, HNRNPC, HOXA1, HOXA4, HOXA5, HOXA7, HOXC10, HOXC11, HOXC13, HOXC4, HPSE, IL17A, IL17F…
GO:0010629	negative regulation of gene expression	2.89573e-06	9.82135e-05	6.49291	142	APLN, ARC, BAG3, BCL11A, BIRC2, BIRC3, BRCA1, BRF2, C1QBP, CBX1, CBX5, CBX6, CBY1, CIR1, CIRBP, CNBP, CREBBP, CUL3, CYP27B1, DAB2, DCAF1, DDIT3, DDRGK1, DDX17, DEPDC1, DGKQ, E2F7, EFNA1, EIF4EBP1, ENO1, ERN1, ERP29, FAU, FOXM1, FOXN3, GAMT, GAPDH, GATA1, GTPBP1, HDAC6, HIF1AN, HMGA1, HNRNPC, HOXA7, HOXC8, IDUA, JARID2, JAZF1, KAT6B, KCNJ4, KCNN4, KLF16, KLF3, KYAT1, LIMS1, MAP2K1, MBD3, MEIOC, ME…
GO:0010941	regulation of cell death	0.0048404	0.0466283	5.64248	119	AGAP2, ANKRD13C, AP2B1, ARC, AURKA, BAG3, BECN1, BIRC2, BIRC3, BRCA1, BUD31, C1QBP, CDK4, CFDP1, CRAT, CREBBP, CROT, CTDSP2, CTH, CYP27B1, DAB2, DCAF1, DCUN1D3, DDIT3, DDRGK1, DDX42, EFNA1, ENDOG, ENO1, ERCC5, ERP29, EYA2, F9, FGG, GAMT, GAPDH, GATA1, GBA, HAX1, HDAC6, HOXA5, HSPD1, IDO1, INHBC, INHBE, ITGA5, LDHA, LSM8, LYPLA1, MAP2K1, MAP3K3, MIF, MMP3, MUC1, NAP1L1, NLE1, NLRP1, NME2, P2RX7, P…
GO:0015031	protein transport	0.000243145	0.00488692	5.96055	139	ADAM9, AGAP2, AP2B1, APC2, ATP6V1G3, BAG3, BAIAP3, BIRC3, CACNA1D, CCT6B, CDC37, CDH1, CHPT1, COG8, COPZ1, COPZ2, CPLX1, CRAT, CROT, CTDSP2, DAB2, DCAF1, DERL2, EHD3, ERP29, FAU, FGG, FLNB, GAPDH, GCC2, GNPTG, GOPC, HAX1, HDAC6, HPSE, HSPD1, IDUA, IL17A, IL17F, IL17RB, IPO5, KARS, KCNN4, KDELR3, KIF5A, KPNB1, LTV1, LYPLA1, MIDN, MIF, MMP12, MTX1, NAP1L1, NLRP1, NUP188, NUP88, NXF2, OLFM2, OS9, P2…
GO:0015833	peptide transport	8.62306e-05	0.00200548	6.05806	144	ADAM9, AGAP2, AP2B1, APC2, APLN, ATP6V1G3, BAG3, BAIAP3, BIRC3, CA2, CACNA1D, CCT6B, CDC37, CDH1, CHPT1, COG8, COPZ1, COPZ2, CPLX1, CRAT, CROT, CTDSP2, DAB2, DCAF1, DERL2, EHD3, ERP29, FAU, FGG, FLNB, GAPDH, GCC2, GNPTG, GOPC, HAX1, HDAC6, HPSE, HSPD1, IDUA, IL17A, IL17F, IL17RB, IPO5, KARS, KCNN4, KDELR3, KIF5A, KPNB1, LTV1, LYPLA1, MIDN, MIF, MMP12, MTX1, NAP1L1, NLRP1, NPY2R, NUP188, NUP88, NX…
GO:0016070	RNA metabolic process	1.24221e-06	4.3028e-05	5.60748	312	AARSD1, ACTR8, ADAT1, ADRM1, AGAP2, APLN, ARC, ARMCX3, ATXN7L3, BAG3, BCL11A, BIRC2, BIRC3, BRCA1, BRD9, BRF2, BUD31, C1QBP, CAMKK2, CBX1, CBX5, CBX6, CBY1, CDH1, CDK4, CDK5RAP3, CIR1, CIRBP, CKS1B, CLK2, CNBP, COMMD2, COMMD6, CRAT, CREBBP, CSTF1, CTH, CUL3, CWC27, CYP27B1, DAB2, DAZAP1, DCAF1, DDIT3, DDRGK1, DDX17, DDX18, DDX42, DDX56, DEPDC1, DGKQ, DHX33, DMD, DMRTA2, DMTF1, E2F7, EAF1, ECD, EF…
GO:0016071	mRNA metabolic process	8.62486e-11	1.27648e-08	9.08184	91	ARC, BRF2, BUD31, C1QBP, CIR1, CIRBP, CSTF1, CWC27, DAZAP1, DDIT3, DDX17, DDX42, ECD, ELAVL4, ERN1, FASTKD5, FAU, GEMIN4, GEMIN8, GTPBP1, HNRNPA1, HNRNPC, HNRNPM, HPSE, IDUA, KCNN4, LSM8, MEIOC, MEX3D, MFAP1, NSRP1, PABPC1, PAPOLG, PIN1, POLR2K, PPIA, PQBP1, PRKRA, PUM2, RAVER1, RBM25, RBM46, RPL11, RPL13, RPL15, RPL17, RPL18A, RPL19, RPL21, RPL23A, RPL24, RPL27, RPL27A, RPL29, RPL32, RPL35A, RPL…
GO:0016072	rRNA metabolic process	3.85769e-05	0.00108282	10.1399	29	DDX17, DDX56, FTSJ3, GEMIN4, IDUA, MARS, MRM3, NOP10, RPL11, RPL27, RPL35A, RPL5, RPL7A, RPS15, RPS2, RPS21, RPS24, RPS4X, RPS7, RPSA, RRP9, SLFN14, SPIN1, SUV39H1, THUMPD1, TSR3, UTP14A, UTP20, UTP4
GO:0016567	protein ubiquitination	0.0025812	0.0313597	6.47558	61	ADGRB1, ANAPC5, ANAPC7, ANKRD26, APC2, ASB16, ASB17, ATXN7L3, BIRC2, BIRC3, BLMH, BRCA1, CDC27, CDH1, CDK5RAP3, CUL3, DCAF1, DCUN1D3, DTX3, FBXL12, FBXO43, HDAC6, HECTD4, KLHL34, MARCH9, MASTL, MED6, NOSIP, OS9, PAXIP1, PCNP, PEX12, PEX13, PIN1, PJA1, PRKRA, RACK1, RAD18, RFFL, RNF169, RNF180, RNF19A, RPAIN, RPL11, RPL13, RPL17, RPL5, RPL6, RPS2, RPS27A, RPS4X, RPS7, SMAD6, TRIM27, UBA6, UBE2D4, …
GO:0019222	regulation of metabolic process	0.00034011	0.00659166	5.11274	390	ABCB4, ABHD6, ACADM, ACO1, ACTR8, ADAM9, ADGRB1, ADRB3, ADRM1, AGAP2, ANKRD13C, ANKRD26, AOC3, APC2, APLN, ARC, ARHGAP9, ARMCX3, ATXN7L3, AURKA, BAG3, BCL11A, BECN1, BIRC2, BIRC3, BLMH, BRCA1, BRD9, BRF2, BUD31, C1QBP, C9, CAMK2B, CAMKK2, CASS4, CBX1, CBX5, CBX6, CBY1, CDC37, CDH1, CDK4, CDK5RAP3, CHPT1, CHTF8, CIR1, CIRBP, CKS1B, CLK2, CNBP, CNN2, COA3, COMMD2, COMMD6, CRAT, CREBBP, CROT, CSNK1E…
GO:0019439	aromatic compound catabolic process	1.89963e-08	1.03087e-06	9.03226	70	AKR1B10, BRF2, CIRBP, DNASE1, DNASE1L3, ECD, ENDOG, ENO1, ERN1, FAU, GAPDH, GTPBP1, HNRNPC, IDO1, IDUA, ITPA, KPNB1, KYAT1, LDHA, MEIOC, MEX3D, NUDT12, OGDH, P2RX7, PABPC1, PGAM1, PKLR, POP1, PUM2, RBM46, RPL11, RPL13, RPL15, RPL17, RPL18A, RPL19, RPL21, RPL23A, RPL24, RPL27, RPL27A, RPL29, RPL32, RPL35A, RPL37A, RPL4, RPL5, RPL6, RPL7A, RPL9, RPLP0, RPLP1, RPS11, RPS12, RPS15, RPS2, RPS21, RPS24…
GO:0021545	cranial nerve development	0.000867108	0.015179	14.7059	10	BUD31, DMD, HOXA1, HOXA3, HOXA4, NAP1L1, NKX2-2, PAX2, RPL24, TPM3
GO:0021675	nerve development	0.00189224	0.0265566	11.8812	12	BUD31, DMD, F9, HOXA1, HOXA3, HOXA4, LIG3, NAP1L1, NKX2-2, PAX2, RPL24, TPM3
GO:0022411	cellular component disassembly	0.00104641	0.0175624	7.26979	45	AVIL, BECN1, CAMKK2, CDC37, CDK5RAP3, DNASE1L3, ENDOG, FZD2, GAK, GBA, HAX1, HDAC6, HMGA1, KPNB1, MMP1, MMP10, MMP12, MMP13, MMP20, MMP3, MMP7, MMP8, MRPL10, MRPL11, MRPL15, MRPL4, MRPL40, MRPL43, MRPL44, NAP1L1, NFE2, RANBP2, RDX, RPL17, SH3GL2, SLC6A4, SMARCD2, SNAI2, TBC1D25, TFAP2C, TMSB10, VDAC1, VPS4A, VPS53, WDR1
GO:0022613	ribonucleoprotein complex biogenesis	1.15316e-06	4.08119e-05	9.15619	51	ARC, C1QBP, CIRBP, DDX17, DDX56, EFNA1, FASTKD2, FTSJ3, GEMIN4, GEMIN8, HNRNPC, IDUA, LTV1, MRM3, MRPL10, MRPL11, MTERF3, NIP7, NLE1, NOP10, NUP88, PSMC5, PUM2, RPL11, RPL15, RPL23A, RPL24, RPL27, RPL35A, RPL5, RPL6, RPL7A, RPLP0, RPS15, RPS2, RPS21, RPS24, RPS4X, RPS7, RPSA, RRP9, SERPINA2, SLC7A9, SUV39H1, TESC, THUMPD1, TSR3, UTP14A, UTP20, UTP4, YTHDC1
GO:0022618	ribonucleoprotein complex assembly	0.00181231	0.025881	8.36013	26	ARC, C1QBP, CIRBP, EFNA1, FASTKD2, GEMIN4, GEMIN8, HNRNPC, IDUA, MRPL11, MTERF3, NIP7, NLE1, PSMC5, PUM2, RPL11, RPL15, RPL23A, RPL24, RPL5, RPL6, RPS15, RPSA, SERPINA2, SLC7A9, YTHDC1
GO:0030163	protein catabolic process	0.000215907	0.0043937	6.814	74	ABHD17A, ADAM9, ADGRB1, ADRM1, AGAP2, ANAPC5, ANAPC7, AP2B1, APC2, AURKA, BIRC2, BIRC3, C17orf97, CCDC47, CDC27, CDH1, CDK5RAP3, CSNK1E, CUL3, DAB2, DCAF1, DDIT3, DDRGK1, DERL2, ECD, ECPAS, EFNA1, FBXL12, GBA, HDAC6, HPSE, ITGA2B, ITGB3, LIG3, LYPLA1, MMP12, MMP20, NAA25, NAP1L1, NKD2, OS9, OSBPL7, P2RX7, PCNP, PIN1, PJA1, PRKRA, PSMC5, PSME3, RACK1, RANBP2, RDX, RFFL, RNF180, RNF19A, RPAIN, RPL1…
GO:0030574	collagen catabolic process	5.28817e-05	0.00136653	20.4082	10	MMP1, MMP10, MMP12, MMP13, MMP20, MMP27, MMP3, MMP7, MMP8, MRC2
GO:0030968	endoplasmic reticulum unfolded protein response	0.00141187	0.0208957	10.1796	17	BIRC3, CDK5RAP3, CTDSP2, CTH, DDIT3, DERL2, ERN1, ICAM5, ITGA2B, ITGB3, KDELR3, MBTPS2, PKLR, RACK1, SEC31A, SLC35A2, WDR1
GO:0031145	anaphase-promoting complex-dependent catabolic process	0.00236401	0.0291561	15.0943	8	ANAPC5, ANAPC7, APC2, AURKA, CDC27, CDH1, CUL3, RPS27A
GO:0031325	positive regulation of cellular metabolic process	0.000142165	0.00304532	5.62036	212	ADAM9, ADGRB1, ADRB3, ADRM1, AGAP2, ANKRD26, APC2, APLN, ARMCX3, ATXN7L3, AURKA, BECN1, BIRC2, BIRC3, BRCA1, BRF2, BUD31, C1QBP, CAMK2B, CAMKK2, CASS4, CDC37, CDH1, CDK4, CDK5RAP3, CHPT1, CHTF8, CIRBP, CKS1B, CNBP, COA3, CREBBP, CROT, CSNK1E, CUL3, CYP27B1, DAB2, DAZAP1, DCAF1, DCUN1D3, DDIT3, DDRGK1, DDX17, DGKQ, DHX33, E2F7, ECD, ECE1, EFNA1, EFNA3, ENDOG, ENO1, ERN1, ERP29, EYA2, EZH1, F9, FAS…
GO:0031328	positive regulation of cellular biosynthetic process	0.0019619	0.0257578	5.689	135	AGAP2, APC2, APLN, ARMCX3, ATXN7L3, BIRC2, BIRC3, BRCA1, BUD31, C1QBP, CAMKK2, CDH1, CDK4, CDK5RAP3, CHTF8, CIRBP, CKS1B, CNBP, COA3, CREBBP, CYP27B1, DAB2, DCAF1, DDIT3, DDRGK1, DDX17, DHX33, E2F7, ECD, ENO1, EZH1, F9, FASTKD2, FOXI1, FOXM1, FOXN3, FZD2, GAMT, GATA1, GBA, GLI1, GNRHR, HAS3, HAX1, HMGA1, HMGN1, HNRNPA1, HOXA1, HOXA4, HOXA5, HOXA7, HOXC10, HOXC11, HOXC13, HOXC4, HPSE, IL17A, IL17F…
GO:0031329	regulation of cellular catabolic process	0.000481974	0.009019	6.83491	65	ADAM9, APC2, AURKA, BECN1, BIRC3, BRF2, CAMKK2, CDC37, CDK5RAP3, CHPT1, CIRBP, CSNK1E, DAB2, DDRGK1, DERL2, ECD, EFNA1, ENDOG, ERN1, GAPDH, GBA, GOPC, GTPBP1, HAX1, HDAC6, HNRNPC, LIG3, MEIOC, MEX3D, NAP1L1, NKD2, OS9, OSBPL7, P2RX7, PABPC1, PGAM1, PIM2, PIP4K2C, PSAP, PSMC5, PSME3, PUM2, RACK1, RBM46, RDX, RNF180, RNF19A, RPL11, RPL17, RPL5, RPS27A, RPS7, SLC6A4, SMAD6, STK11, TBC1D25, TESC, TFA…
GO:0031331	positive regulation of cellular catabolic process	5.53567e-05	0.00140814	8.76404	39	ADAM9, APC2, AURKA, BECN1, BIRC3, BRF2, CAMKK2, CDC37, CHPT1, CSNK1E, DAB2, DDRGK1, ECD, ENDOG, GBA, GTPBP1, HDAC6, MEX3D, NAP1L1, NKD2, OSBPL7, P2RX7, PABPC1, PIM2, PIP4K2C, PSMC5, RACK1, RDX, RNF180, RNF19A, SLC6A4, SMAD6, STK11, TESC, TFAP2C, VPS53, WDR1, ZDHHC9, ZNF112
GO:0031398	positive regulation of protein ubiquitination	0.0019588	0.0259262	10.4895	15	ANKRD26, BIRC2, BIRC3, BRCA1, CDH1, CDK5RAP3, CUL3, DCUN1D3, MASTL, PAXIP1, PIN1, RNF180, RPS2, RPS4X, SMAD6
GO:0032436	positive regulation of proteasomal ubiquitin-dependent protein catabolic process	0.00481898	0.0466982	10.6195	12	AURKA, CSNK1E, DAB2, DDRGK1, ECD, GBA, NKD2, RACK1, RNF180, RNF19A, SMAD6, ZNF112
GO:0032446	protein modification by small protein conjugation	0.00315997	0.0357253	6.35551	64	ADGRB1, ANAPC5, ANAPC7, ANKRD26, APC2, ASB16, ASB17, ATXN7L3, BCL11A, BIRC2, BIRC3, BLMH, BRCA1, CDC27, CDH1, CDK5RAP3, CUL3, DCAF1, DCUN1D3, DDRGK1, DTX3, FBXL12, FBXO43, HDAC6, HECTD4, KLHL34, MARCH9, MASTL, MED6, NOSIP, OS9, PAXIP1, PCNP, PEX12, PEX13, PIN1, PJA1, PRKRA, RACK1, RAD18, RANBP2, RFFL, RNF169, RNF180, RNF19A, RPAIN, RPL11, RPL13, RPL17, RPL5, RPL6, RPS2, RPS27A, RPS4X, RPS7, SMAD6…
GO:0033365	protein localization to organelle	2.59518e-09	2.11247e-07	8.46366	92	ABHD17A, AKR1B10, ANKRD13C, ARL1, ARL5A, AURKA, BAG3, CDH1, CDK5RAP3, CEP72, CRAT, CROT, CTDSP2, DCAF1, DCTN2, DDIT3, DDRGK1, ECD, FAU, GAK, GCC2, GNPTG, HAX1, HSPD1, IDUA, IPO5, KCNN4, KDELR3, KPNB1, LZTS2, MIS12, MMP12, NAP1L1, NUP188, NUP88, OS9, PARP3, PEX12, PEX13, PIN1, RANBP2, RDX, RPAIN, RPL11, RPL13, RPL15, RPL17, RPL18A, RPL19, RPL21, RPL23A, RPL24, RPL27, RPL27A, RPL29, RPL32, RPL35A, …
GO:0033554	cellular response to stress	0.00190813	0.0263258	5.70571	133	ACTR8, ANKRD26, ARC, ATP2A2, AURKA, BAG3, BECN1, BIRC3, BLMH, BRCA1, BRF2, CA2, CAMKK2, CBX1, CBX5, CCDC47, CDC37, CDH1, CDK5RAP3, COPS4, CRAT, CREBBP, CROT, CSNK1E, CTDSP2, CTH, CUL3, DCAF1, DDIT3, DDRGK1, DERL2, E2F7, ECD, ECPAS, ENDOG, ENO1, ERCC5, ERN1, ERP29, EYA2, FAAP20, FOXM1, FOXN3, GBA, GSR, HDAC6, HIF1AN, HMGA1, HMGN1, HNRNPA1, HPSE, ICAM5, INO80D, INPP5F, ITGA2B, ITGB3, KARS, KCND2, K…
GO:0034067	protein localization to Golgi apparatus	0.00226672	0.0283863	19.3548	6	AKR1B10, ARL1, ARL5A, GAK, GCC2, NAP1L1
GO:0034204	lipid translocation	0.00268543	0.0319115	18.75	6	ABCB4, ATP11C, ATP8B2, ATP8B3, KCNN4, P2RX7
GO:0034470	ncRNA processing	9.24142e-05	0.00211902	8.82353	36	ADAT1, DDX17, DDX56, FTSJ1, FTSJ3, GEMIN4, IDUA, KARS, METTL1, METTL2B, MRM3, NOP10, POP1, PRKRA, RPL11, RPL27, RPL35A, RPL5, RPL7A, RPP40, RPS15, RPS2, RPS21, RPS24, RPS4X, RPS7, RPSA, RRP9, RTRAF, SUV39H1, THUMPD1, TP53RK, TSR3, UTP14A, UTP20, UTP4
GO:0034613	cellular protein localization	1.48812e-07	6.21195e-06	6.82578	143	ABHD17A, AKR1B10, ANKRD13C, AP2B1, ARL1, ARL5A, ARMCX3, AURKA, BAG3, BIRC3, CDC37, CDH1, CDK5RAP3, CEP72, CNTNAP1, COPZ1, COPZ2, CPLX1, CRAT, CROT, CSNK1E, CTDSP2, DAB2, DCAF1, DCTN2, DDIT3, DDRGK1, DERL2, DMD, ECD, EHD3, ERP29, FAU, FLNB, GAK, GCC2, GNPTG, GOPC, HAX1, HDAC6, HPSE, HSPD1, ICAM5, IDUA, IPO5, KCNN4, KDELR3, KIF5A, KPNB1, LIG3, LTV1, LYPLA1, LZTS2, MIS12, MMP12, NAP1L1, NKD2, NUP188…
GO:0034620	cellular response to unfolded protein	0.00127171	0.0201004	10	18	BIRC3, CDK5RAP3, CTDSP2, CTH, DDIT3, DERL2, ERN1, ICAM5, ITGA2B, ITGB3, KDELR3, MBTPS2, NAP1L1, PKLR, RACK1, SEC31A, SLC35A2, WDR1
GO:0034622	cellular protein-containing complex assembly	0.00303271	0.035016	6.09023	81	ADRM1, AP2B1, ARC, ARPC3, ARPC5, AVIL, BBS10, BRF2, C1QBP, CCT6B, CIRBP, COA3, COX14, DGKQ, DHX33, DMD, ECPAS, EFNA1, ERCC5, FASTKD2, FGG, GAMT, GEMIN4, GEMIN8, HAX1, HDAC6, HNRNPC, HSPD1, IDUA, INPP5F, KAT6B, KCNJ4, KYAT1, MED6, MIS12, MRPL11, MTERF3, MYL4, NAA25, NAA60, NAP1L1, NDUFA3, NDUFA5, NDUFB8, NDUFS1, NDUFS7, NIP7, NLE1, NLRC3, PKLR, PSMC5, PUM2, RAD51D, RDX, RPL11, RPL15, RPL23A, RPL24…
GO:0034641	cellular nitrogen compound metabolic process	3.50432e-10	3.3559e-08	5.63418	422	AARSD1, ACADM, ACO1, ACSM1, ACSM2A, ACSM3, ACSM4, ACSM5, ACTR8, ADAT1, ADRM1, AGAP2, AK5, AKR1B10, APC2, APLN, ARC, ARMCX3, ATP5F1D, ATP5MF, ATXN7L3, B4GALNT1, BAG3, BCL11A, BECN1, BIRC2, BIRC3, BLMH, BRCA1, BRD9, BRF2, BUD31, C1QBP, CAMKK2, CBX1, CBX5, CBX6, CBY1, CDC27, CDH1, CDK4, CDK5RAP3, CHDH, CHPT1, CHTF8, CIR1, CIRBP, CKS1B, CLK2, CNBP, CNTD1, COA3, COMMD2, COMMD6, COPS4, COX6A2, CPO, CRA…
GO:0034645	cellular macromolecule biosynthetic process	1.8914e-05	0.000580981	5.4294	318	AARSD1, ABHD17A, ACADM, ACO1, ACTR8, ADRM1, AGAP2, APLN, ARMCX3, ATXN7L3, BAG3, BCL11A, BIRC2, BIRC3, BLMH, BRCA1, BRD9, BRF2, BUD31, C1QBP, CAMKK2, CBX1, CBX5, CBX6, CBY1, CDH1, CDK4, CDK5RAP3, CHST3, CHTF8, CIR1, CIRBP, CKS1B, CNBP, COA3, COMMD2, COMMD6, CRAT, CREBBP, CSTF1, CTH, CUL3, CYP27B1, DAB2, DCAF1, DDIT3, DDRGK1, DDX17, DDX56, DEPDC1, DGKQ, DHX33, DMD, DMRTA2, DMTF1, DOLK, DOLPP1, DPM3…
GO:0034655	nucleobase-containing compound catabolic process	5.97199e-09	4.22713e-07	9.53757	66	BRF2, CIRBP, DNASE1, DNASE1L3, ECD, ENDOG, ENO1, ERN1, FAU, GAPDH, GTPBP1, HNRNPC, IDUA, ITPA, KPNB1, LDHA, MEIOC, MEX3D, NUDT12, OGDH, P2RX7, PABPC1, PGAM1, PKLR, POP1, PUM2, RBM46, RPL11, RPL13, RPL15, RPL17, RPL18A, RPL19, RPL21, RPL23A, RPL24, RPL27, RPL27A, RPL29, RPL32, RPL35A, RPL37A, RPL4, RPL5, RPL6, RPL7A, RPL9, RPLP0, RPLP1, RPS11, RPS12, RPS15, RPS2, RPS21, RPS24, RPS26, RPS27A, RPS4X…
GO:0034660	ncRNA metabolic process	0.000980041	0.0167948	7.29335	45	AARSD1, ADAT1, BRCA1, DDX17, DDX56, FTSJ1, FTSJ3, GEMIN4, IDUA, KARS, MARS, METTL1, METTL2B, MRM3, NOP10, POLR2K, POP1, PRKRA, RPL11, RPL27, RPL35A, RPL5, RPL7A, RPP40, RPS15, RPS2, RPS21, RPS24, RPS4X, RPS7, RPSA, RRP9, RTRAF, SLFN14, SNAPC5, SPIN1, SUV39H1, THUMPD1, TOPAZ1, TP53RK, TSR3, UBE2I, UTP14A, UTP20, UTP4
GO:0034976	response to endoplasmic reticulum stress	0.00235568	0.0292752	8	28	ATP2A2, BIRC3, CCDC47, CDK5RAP3, CTDSP2, CTH, DDIT3, DDRGK1, DERL2, ECD, ECPAS, ERN1, ERP29, ICAM5, ITGA2B, ITGB3, KDELR3, MBTPS2, OS9, PDILT, PKLR, PSMC5, RACK1, RASGRF2, SEC31A, SELENOK, SLC35A2, WDR1
GO:0035966	response to topologically incorrect protein	0.00374442	0.0390764	8.53659	21	BIRC3, CDK5RAP3, CTDSP2, CTH, CUL3, DDIT3, DERL2, ERN1, HDAC6, HSPD1, ICAM5, ITGA2B, ITGB3, KDELR3, MBTPS2, NAP1L1, PKLR, RACK1, SEC31A, SLC35A2, WDR1
GO:0035967	cellular response to topologically incorrect protein	0.000618426	0.0113123	10.101	20	BIRC3, CDK5RAP3, CTDSP2, CTH, CUL3, DDIT3, DERL2, ERN1, HDAC6, ICAM5, ITGA2B, ITGB3, KDELR3, MBTPS2, NAP1L1, PKLR, RACK1, SEC31A, SLC35A2, WDR1
GO:0042177	negative regulation of protein catabolic process	0.00262038	0.0315998	9.87654	16	ADGRB1, AGAP2, BIRC3, CDK5RAP3, DDRGK1, DERL2, ECD, EFNA1, LIG3, OS9, PIN1, RPL11, RPL17, RPL5, RPS7, WDR1
GO:0042254	ribosome biogenesis	1.79279e-09	1.53613e-07	12.5373	42	C1QBP, DDX17, DDX56, EFNA1, FASTKD2, FTSJ3, GEMIN4, IDUA, LTV1, MRM3, MRPL10, MRPL11, MTERF3, NIP7, NLE1, NOP10, NUP88, RPL11, RPL15, RPL23A, RPL24, RPL27, RPL35A, RPL5, RPL6, RPL7A, RPLP0, RPS15, RPS2, RPS21, RPS24, RPS4X, RPS7, RPSA, RRP9, SUV39H1, TESC, THUMPD1, TSR3, UTP14A, UTP20, UTP4
GO:0042255	ribosome assembly	2.99732e-07	1.19016e-05	20.5128	16	C1QBP, EFNA1, FASTKD2, IDUA, MRPL11, MTERF3, NIP7, NLE1, RPL11, RPL15, RPL23A, RPL24, RPL5, RPL6, RPS15, RPSA
GO:0042273	ribosomal large subunit biogenesis	4.67023e-05	0.00124642	16.4557	13	FASTKD2, FTSJ3, MRPL11, NIP7, NLE1, RPL11, RPL15, RPL23A, RPL24, RPL35A, RPL5, RPL6, RPL7A
GO:0042274	ribosomal small subunit biogenesis	0.00210054	0.0271403	12.3596	11	IDUA, LTV1, RPS15, RPS21, RPS24, RPS7, RPSA, TSR3, UTP14A, UTP20, UTP4
GO:0042886	amide transport	6.53394e-05	0.00158765	6.06936	147	ABCB4, ADAM9, AGAP2, AP2B1, APC2, APLN, AQP10, ATP6V1G3, BAG3, BAIAP3, BIRC3, CA2, CACNA1D, CCT6B, CDC37, CDH1, CHPT1, COG8, COPZ1, COPZ2, CPLX1, CRAT, CROT, CTDSP2, DAB2, DCAF1, DERL2, EHD3, ERP29, FAU, FGG, FLNB, GAPDH, GCC2, GNPTG, GOPC, HAX1, HDAC6, HPSE, HSPD1, IDUA, IL17A, IL17F, IL17RB, IPO5, KARS, KCNN4, KDELR3, KIF5A, KPNB1, LTV1, LYPLA1, MIDN, MIF, MMP12, MTX1, NAP1L1, NLRP1, NPY2R, NUP…
GO:0043043	peptide biosynthetic process	1.35644e-10	1.47219e-08	9.69773	77	AARSD1, ACO1, BRF2, C1QBP, CDK4, CIRBP, COA3, DHX33, DMD, EEF1B2, EEF1G, EFNA1, EIF1, EIF4EBP1, FASTKD2, FAU, FTSJ1, GAPDH, IDUA, KARS, MARS, MEX3D, MRPL10, MRPL11, MRPL15, MRPL4, MRPL40, MRPL43, MRPL44, PABPC1, PDF, PKLR, PSMC5, PUM2, RACK1, RBM3, RPL11, RPL13, RPL15, RPL17, RPL18A, RPL19, RPL21, RPL23A, RPL24, RPL27, RPL27A, RPL29, RPL32, RPL35A, RPL37A, RPL4, RPL5, RPL6, RPL7A, RPL9, RPLP0, RP…
GO:0043112	receptor metabolic process	0.00276629	0.0323994	8.92857	20	ANKRD13C, AP2B1, APLN, ARC, BECN1, BIRC3, DMD, ECE1, EHD3, GAMT, HDAC6, HOXA5, INPP5F, ITGB3, LRRTM1, NAP1L1, POP1, RAMP2, SH3GL2, WDR1
GO:0043170	macromolecule metabolic process	3.30351e-06	0.000107562	5.09165	525	AARSD1, ABHD17A, ACADM, ACO1, ACTR8, ADAM21, ADAM29, ADAM32, ADAM33, ADAM9, ADAMTS10, ADAT1, ADGRB1, ADRB3, ADRM1, AGAP2, AHSP, ANAPC5, ANAPC7, ANKRD13C, ANKRD26, AP2B1, APC2, APLN, ARC, ARMCX3, ASB16, ASB17, ATXN7L3, AURKA, BAG3, BCL11A, BECN1, BIRC2, BIRC3, BLMH, BRCA1, BRD9, BRF2, BUD31, C17orf97, C1QBP, C9, CAMK2B, CAMKK2, CASS4, CBX1, CBX5, CBX6, CBY1, CCDC47, CDC27, CDC37, CDH1, CDK4, CDK5R…
GO:0043603	cellular amide metabolic process	1.07542e-07	4.73184e-06	7.64479	99	AARSD1, ACO1, ACSM1, ACSM2A, ACSM3, ACSM4, ACSM5, AKR1B10, B4GALNT1, BECN1, BRF2, C1QBP, CDK4, CIRBP, COA3, CRAT, DHX33, DMD, ECE1, EEF1B2, EEF1G, EFNA1, EIF1, EIF4EBP1, FASTKD2, FAU, FTSJ1, GAPDH, GBA, GDAP1L1, GSR, IDUA, KARS, MARS, MEX3D, MMP12, MRPL10, MRPL11, MRPL15, MRPL4, MRPL40, MRPL43, MRPL44, MUC1, NEU3, OGDH, P2RX7, PABPC1, PCSK1N, PDF, PGAM1, PKLR, PSMC5, PUM2, RACK1, RBM3, RPL11, RPL…
GO:0043604	amide biosynthetic process	1.6523e-08	9.60692e-07	8.50622	82	AARSD1, ACO1, B4GALNT1, BRF2, C1QBP, CDK4, CIRBP, COA3, DHX33, DMD, EEF1B2, EEF1G, EFNA1, EIF1, EIF4EBP1, FASTKD2, FAU, FTSJ1, GAPDH, GBA, IDUA, KARS, MARS, MEX3D, MRPL10, MRPL11, MRPL15, MRPL4, MRPL40, MRPL43, MRPL44, MUC1, P2RX7, PABPC1, PDF, PKLR, PSMC5, PUM2, RACK1, RBM3, RPL11, RPL13, RPL15, RPL17, RPL18A, RPL19, RPL21, RPL23A, RPL24, RPL27, RPL27A, RPL29, RPL32, RPL35A, RPL37A, RPL4, RPL5, …
GO:0043933	protein-containing complex subunit organization	0.00131845	0.0200601	5.6705	148	ADRM1, AP2B1, APC2, ARC, ARPC3, ARPC5, AVIL, BBS10, BIRC2, BIRC3, BRF2, C1QBP, C9, CBY1, CCT6B, CD79B, CHPT1, CIRBP, COA3, COX14, CRAT, CREBBP, CTH, CUL3, DCAF1, DDIT3, DGKQ, DHX33, DMD, ECPAS, EFNA1, EHD3, ERCC5, FASTKD2, FGFRL1, FGG, FOXM1, FZD2, GAK, GAMT, GBA, GEMIN4, GEMIN8, GOPC, HAX1, HDAC6, HMGA1, HNRNPC, HSPD1, ICAM5, IDUA, INPP5F, KAT6B, KCND2, KCNJ4, KCNN4, KCNS2, KYAT1, LIMS1, LRRC8A,…
GO:0044248	cellular catabolic process	6.67744e-07	2.41575e-05	6.39425	169	ABHD6, ACADM, ACBD5, ADAM9, ADRM1, AKR1B10, ANAPC5, ANAPC7, AP2B1, APC2, AURKA, BECN1, BIRC2, BIRC3, BLMH, BRF2, C17orf97, CAMKK2, CCDC47, CDC27, CDC37, CDH1, CDK5RAP3, CHDH, CHPT1, CIRBP, CRAT, CROT, CSNK1E, CTDSP2, CTH, CUL3, CYP27B1, CYP4B1, DAB2, DCAF1, DDIT3, DDRGK1, DERL2, DNASE1, DNASE1L3, ECD, ECE1, ECPAS, EFNA1, ENDOG, ENO1, ERN1, FAU, FBXL12, G6PC, GAPDH, GBA, GOPC, GPD2, GTPBP1, HAX1, …
GO:0044249	cellular biosynthetic process	0.000279012	0.00553941	5.16631	365	AARSD1, ABHD17A, ACADM, ACO1, ACSM1, ACSM2A, ACSM3, ACSM4, ACSM5, ACTR8, ADRM1, AGAP2, AK5, APC2, APLN, ARMCX3, ATP5F1D, ATP5MF, ATXN7L3, B4GALNT1, BAG3, BCL11A, BIRC2, BIRC3, BLMH, BRCA1, BRD9, BRF2, BUD31, C1QBP, CACNA1H, CAMKK2, CBX1, CBX5, CBX6, CBY1, CDH1, CDK4, CDK5RAP3, CHDH, CHPT1, CHST3, CHST5, CHTF8, CIR1, CIRBP, CKS1B, CLK2, CNBP, COA3, COMMD2, COMMD6, COQ2, CPO, CRAT, CREBBP, CSTF1, C…
GO:0044257	cellular protein catabolic process	0.00101586	0.0172273	6.76437	60	ADRM1, ANAPC5, ANAPC7, AP2B1, APC2, AURKA, BIRC2, BIRC3, C17orf97, CCDC47, CDC27, CDH1, CDK5RAP3, CSNK1E, CUL3, DAB2, DCAF1, DDIT3, DDRGK1, DERL2, ECD, ECPAS, EFNA1, FBXL12, GBA, HDAC6, ITGA2B, ITGB3, NKD2, OS9, OSBPL7, PCNP, PRKRA, PSMC5, PSME3, RACK1, RANBP2, RDX, RFFL, RNF180, RNF19A, RPAIN, RPL11, RPL17, RPL5, RPS27A, RPS7, SLC35A2, SMAD6, TBX21, TGFB1I1, UBA6, UBE2I, UCHL3, USP33, VPS25, VPS…
GO:0044260	cellular macromolecule metabolic process	4.24881e-05	0.00117238	5.09103	467	AARSD1, ABHD17A, ACADM, ACO1, ACTR8, ADAM9, ADGRB1, ADRB3, ADRM1, AGAP2, AHSP, ANAPC5, ANAPC7, ANKRD13C, ANKRD26, AP2B1, APC2, APLN, ARC, ARMCX3, ASB16, ASB17, ATXN7L3, AURKA, BAG3, BCL11A, BECN1, BIRC2, BIRC3, BLMH, BRCA1, BRD9, BRF2, BUD31, C17orf97, C1QBP, CAMK2B, CAMKK2, CASS4, CBX1, CBX5, CBX6, CBY1, CCDC47, CDC27, CDC37, CDH1, CDK4, CDK5RAP3, CHST3, CHST5, CHTF8, CIR1, CIRBP, CKAP4, CKS1B, …
GO:0044265	cellular macromolecule catabolic process	1.00448e-10	1.36274e-08	8.32714	112	ADRM1, ANAPC5, ANAPC7, AP2B1, APC2, AURKA, BIRC2, BIRC3, BRF2, C17orf97, CCDC47, CDC27, CDH1, CDK5RAP3, CIRBP, CSNK1E, CUL3, DAB2, DCAF1, DDIT3, DDRGK1, DERL2, DNASE1, DNASE1L3, ECD, ECPAS, EFNA1, ENDOG, ERN1, FAU, FBXL12, GBA, GTPBP1, HDAC6, HNRNPC, HPSE, IDUA, ITGA2B, ITGB3, KPNB1, MEIOC, MEX3D, MMP12, NKD2, OS9, OSBPL7, PABPC1, PCNP, POP1, PRKRA, PSMC5, PSME3, PUM2, RACK1, RANBP2, RBM46, RDX, …
GO:0044270	cellular nitrogen compound catabolic process	7.30471e-09	4.40447e-07	9.24703	70	AKR1B10, BRF2, CIRBP, DNASE1, DNASE1L3, ECD, ENDOG, ENO1, ERN1, FAU, GAPDH, GTPBP1, HNRNPC, IDO1, IDUA, ITPA, KPNB1, KYAT1, LDHA, MEIOC, MEX3D, NUDT12, OGDH, P2RX7, PABPC1, PGAM1, PKLR, POP1, PUM2, RBM46, RPL11, RPL13, RPL15, RPL17, RPL18A, RPL19, RPL21, RPL23A, RPL24, RPL27, RPL27A, RPL29, RPL32, RPL35A, RPL37A, RPL4, RPL5, RPL6, RPL7A, RPL9, RPLP0, RPLP1, RPS11, RPS12, RPS15, RPS2, RPS21, RPS24…
GO:0044271	cellular nitrogen compound biosynthetic process	0.000107005	0.00241951	5.33016	314	AARSD1, ACADM, ACO1, ACTR8, ADRM1, AGAP2, AK5, APLN, ARMCX3, ATP5F1D, ATP5MF, ATXN7L3, B4GALNT1, BAG3, BCL11A, BIRC2, BIRC3, BRCA1, BRD9, BRF2, BUD31, C1QBP, CAMKK2, CBX1, CBX5, CBX6, CBY1, CDH1, CDK4, CDK5RAP3, CHDH, CHTF8, CIR1, CIRBP, CKS1B, CNBP, COA3, COMMD2, COMMD6, CPO, CRAT, CREBBP, CSTF1, CTH, CUL3, CYP27B1, DAB2, DCAF1, DDIT3, DDRGK1, DDX17, DDX56, DEPDC1, DGKQ, DHX33, DMD, DMRTA2, DMTF…
GO:0044770	cell cycle phase transition	0.0039397	0.0400865	6.68524	48	ANKRD26, AURKA, BRCA1, BRF2, CAMK2B, CDC27, CDH1, CDK4, CDK5RAP3, CEP72, CSNK1E, CTDSP2, CUL3, DCTN2, DCUN1D3, DDRGK1, E2F7, ECD, EIF4EBP1, FOXM1, FOXN3, GLI1, IDUA, KCNN4, MASTL, MCM3, MUC1, NAP1L1, PAXIP1, PIM2, PLAGL1, PLK5, PRL, PSME3, RANBP2, RDX, RPL24, SLC25A2, SYCP3, TERT, TFAP2C, TIPIN, TOPAZ1, TRIP13, TUBG1, VPS4A, ZNF385A, ZNF830
GO:0045047	protein targeting to ER	5.42922e-20	2.94626e-17	29.2683	36	FAU, IDUA, RPL11, RPL13, RPL15, RPL17, RPL18A, RPL19, RPL21, RPL23A, RPL24, RPL27, RPL27A, RPL29, RPL32, RPL35A, RPL37A, RPL4, RPL5, RPL6, RPL7A, RPL9, RPLP0, RPLP1, RPS11, RPS12, RPS15, RPS2, RPS21, RPS24, RPS26, RPS27A, RPS4X, RPS7, RPSA, SPCS2
GO:0045184	establishment of protein localization	0.000133386	0.00289536	5.97256	148	ADAM9, AGAP2, AP2B1, APC2, ATP6V1G3, BAG3, BAIAP3, BIRC3, CACNA1D, CCT6B, CDC37, CDH1, CHPT1, COG8, COPZ1, COPZ2, CPLX1, CRAT, CROT, CTDSP2, DAB2, DCAF1, DDIT3, DERL2, ECD, EHD3, ERP29, FAU, FGG, FLNB, GAPDH, GCC2, GNPTG, GOPC, HAX1, HDAC6, HPSE, HSPD1, IDUA, IL17A, IL17F, IL17RB, IPO5, KARS, KCNN4, KDELR3, KIF5A, KPNB1, LIMS1, LTV1, LYPLA1, MIDN, MIF, MMP12, MTX1, NAP1L1, NLRP1, NPNT, NUP188, NU…
GO:0045332	phospholipid translocation	0.00189912	0.0264254	20	6	ABCB4, ATP11C, ATP8B2, ATP8B3, KCNN4, P2RX7
GO:0045333	cellular respiration	0.00242534	0.0296876	9.2233	19	ACO1, APC2, CDC27, COX6A2, CRAT, FASTKD2, FASTKD5, FH, GPD2, MDH1B, NDUFA3, NDUFA4, NDUFA5, NDUFB8, NDUFS1, NDUFS7, OGDH, TRAP1, UQCRB
GO:0045893	positive regulation of transcription, DNA-templated	0.00195584	0.0260993	5.87918	109	AGAP2, APLN, ARMCX3, ATXN7L3, BIRC3, BRCA1, CAMKK2, CDH1, CDK5RAP3, CKS1B, CNBP, CREBBP, CYP27B1, DAB2, DCAF1, DDIT3, DDRGK1, DDX17, DHX33, E2F7, ECD, EZH1, F9, FOXI1, FOXM1, FOXN3, FZD2, GAMT, GATA1, GLI1, HAS3, HAX1, HMGA1, HMGN1, HOXA1, HOXA4, HOXA5, HOXA7, HOXC10, HOXC11, HOXC13, HOXC4, HPSE, IL17A, IL17F, KARS, KAT6B, KCNN4, KLF7, MAFF, MAP2K1, MARS, MBTPS2, MED6, MMP12, MUC1, MUM1, NFE2, NF…
GO:0045935	positive regulation of nucleobase-containing compound metabolic process	0.00131313	0.0201676	5.77601	131	AGAP2, APLN, ARMCX3, ATXN7L3, BIRC2, BIRC3, BRCA1, BRF2, BUD31, CAMKK2, CDH1, CDK5RAP3, CHTF8, CKS1B, CNBP, CREBBP, CYP27B1, DAB2, DAZAP1, DCAF1, DDIT3, DDRGK1, DDX17, DHX33, E2F7, ECD, ENDOG, ENO1, ERN1, EYA2, EZH1, F9, FOXI1, FOXM1, FOXN3, FZD2, GAMT, GATA1, GLI1, GTPBP1, HAS3, HAX1, HMGA1, HMGN1, HNRNPA1, HOXA1, HOXA4, HOXA5, HOXA7, HOXC10, HOXC11, HOXC13, HOXC4, HPSE, IL17A, IL17F, KARS, KAT6…
GO:0046483	heterocycle metabolic process	5.26418e-09	4.08099e-07	5.62168	392	AARSD1, ACSM1, ACSM2A, ACSM3, ACSM4, ACSM5, ACTR8, ADAT1, ADRM1, AGAP2, AK5, AKR1B10, APC2, APLN, ARC, ARMCX3, ATP5F1D, ATP5MF, ATXN7L3, BAG3, BCL11A, BIRC2, BIRC3, BLMH, BRCA1, BRD9, BRF2, BUD31, C1QBP, CAMKK2, CBX1, CBX5, CBX6, CBY1, CDC27, CDH1, CDK4, CDK5RAP3, CHTF8, CIR1, CIRBP, CKS1B, CLK2, CNBP, CNTD1, COMMD2, COMMD6, COPS4, COX6A2, CPO, CRAT, CREBBP, CROT, CSNK1E, CSTF1, CTH, CUL3, CWC27,…
GO:0046700	heterocycle catabolic process	6.55123e-09	4.26616e-07	9.27152	70	AKR1B10, BRF2, CIRBP, DNASE1, DNASE1L3, ECD, ENDOG, ENO1, ERN1, FAU, GAPDH, GTPBP1, HNRNPC, IDO1, IDUA, ITPA, KPNB1, KYAT1, LDHA, MEIOC, MEX3D, NUDT12, OGDH, P2RX7, PABPC1, PGAM1, PKLR, POP1, PUM2, RBM46, RPL11, RPL13, RPL15, RPL17, RPL18A, RPL19, RPL21, RPL23A, RPL24, RPL27, RPL27A, RPL29, RPL32, RPL35A, RPL37A, RPL4, RPL5, RPL6, RPL7A, RPL9, RPLP0, RPLP1, RPS11, RPS12, RPS15, RPS2, RPS21, RPS24…
GO:0046907	intracellular transport	5.83678e-07	2.15961e-05	6.70498	140	AKR1B10, AP2B1, ARL1, ATP2A2, ATP5F1D, ATP5MF, BAG3, BAIAP3, BECN1, CA2, CDC37, CDH1, CHPT1, CHRNA6, CHRNB3, CLUAP1, COG8, COPZ1, COPZ2, CPLX1, CRAT, CROT, CTDSP2, CUL3, DAB2, DCAF1, DCTN2, DERL2, EHD3, ERP29, F9, FAU, FLNB, GAK, GCC2, GEMIN4, GEMIN8, GNPTG, GOPC, HAX1, HDAC6, HMGA1, HNRNPA1, HPSE, HSPD1, IDUA, IFT81, INPP5F, IPO5, KIF5A, KPNB1, LTV1, LZTS2, MAP2K1, MMP12, NUP188, NUP88, NXF2, OS…
GO:0048519	negative regulation of biological process	0.00315913	0.0362187	5.10375	305	ABHD17A, ABHD6, ADGRA2, ADGRB1, ADGRV1, ADRB3, AGAP2, ANKRD26, AOC3, AP2B1, APC2, APLN, ARC, ATP2A2, AURKA, AVIL, BAG3, BCL11A, BECN1, BIRC2, BIRC3, BLMH, BRCA1, BRF2, BUD31, C1QBP, CAMK2B, CBARP, CBX1, CBX5, CBX6, CBY1, CDH1, CDK4, CDK5RAP3, CEP97, CFDP1, CIR1, CIRBP, CLK2, CNBP, CNN2, COMMD6, CRAT, CREBBP, CTDSP2, CTH, CUL3, CYP27B1, DAB2, DCAF1, DCUN1D3, DDIT3, DDRGK1, DDX17, DEPDC1, DERL2, DG…
GO:0048522	positive regulation of cellular process	0.00193227	0.0262145	5.14469	304	ABCB4, ADAM9, ADGRA2, ADGRB1, ADRB3, ADRM1, AGAP2, ANKRD26, AP2B1, APC2, APLN, ARC, ARMCX3, ARPC3, ARPC5, ATP11C, ATXN7L3, AURKA, AVIL, BAIAP3, BECN1, BIRC2, BIRC3, BRCA1, BRF2, BUD31, C1QBP, CA2, CACNA1H, CAMK2B, CAMKK2, CASS4, CDC37, CDH1, CDK4, CDK5RAP3, CHPT1, CHTF8, CIRBP, CKS1B, CNBP, CNTNAP1, COA3, CRAT, CREBBP, CROT, CSNK1E, CSRP2, CTH, CUL3, CYP27B1, DAB2, DAZAP1, DCAF1, DCUN1D3, DDIT3, …
GO:0048799	animal organ maturation	0.00429113	0.0428586	17.1429	6	F9, GAMT, GH1, PAX2, RFLNB, THBS3
GO:0051173	positive regulation of nitrogen compound metabolic process	0.00136328	0.0203616	5.44801	197	ADAM9, ADRB3, ADRM1, AGAP2, ANKRD26, APLN, ARMCX3, ATXN7L3, AURKA, BIRC2, BIRC3, BRCA1, BRF2, BUD31, C1QBP, CAMK2B, CAMKK2, CASS4, CDH1, CDK4, CDK5RAP3, CHTF8, CIRBP, CKS1B, CNBP, COA3, CREBBP, CROT, CSNK1E, CUL3, CYP27B1, DAB2, DAZAP1, DCAF1, DCUN1D3, DDIT3, DDRGK1, DDX17, DGKQ, DHX33, E2F7, ECD, EFNA1, EFNA3, ENDOG, ENO1, ERN1, ERP29, EYA2, EZH1, F9, FASTKD2, FGG, FOXI1, FOXM1, FOXN3, FZD2, GAM…
GO:0051254	positive regulation of RNA metabolic process	0.00218676	0.0278128	5.7795	119	AGAP2, APLN, ARMCX3, ATXN7L3, BIRC2, BIRC3, BRCA1, BRF2, BUD31, CAMKK2, CDH1, CDK5RAP3, CKS1B, CNBP, CREBBP, CYP27B1, DAB2, DAZAP1, DCAF1, DDIT3, DDRGK1, DDX17, DHX33, E2F7, ECD, ERN1, EZH1, F9, FOXI1, FOXM1, FOXN3, FZD2, GAMT, GATA1, GLI1, GTPBP1, HAS3, HAX1, HMGA1, HMGN1, HOXA1, HOXA4, HOXA5, HOXA7, HOXC10, HOXC11, HOXC13, HOXC4, HPSE, IL17A, IL17F, KARS, KAT6B, KCNN4, KLF7, MAFF, MAP2K1, MARS,…
GO:0051438	regulation of ubiquitin-protein transferase activity	0.000176489	0.00373149	15.3846	12	ANKRD26, CDH1, DCUN1D3, MASTL, PIN1, RPL11, RPL17, RPL5, RPS2, RPS4X, RPS7, SMAD6
GO:0051443	positive regulation of ubiquitin-protein transferase activity	0.00417185	0.0421849	15.2174	7	ANKRD26, CDH1, DCUN1D3, MASTL, PIN1, RPS2, RPS4X
GO:0051603	proteolysis involved in cellular protein catabolic process	0.00185838	0.0263082	6.72372	55	ADRM1, ANAPC5, ANAPC7, APC2, AURKA, BIRC2, BIRC3, C17orf97, CCDC47, CDC27, CDH1, CSNK1E, CUL3, DAB2, DDIT3, DDRGK1, DERL2, ECD, ECPAS, EFNA1, FBXL12, GBA, HDAC6, ITGA2B, ITGB3, NKD2, OS9, OSBPL7, PCNP, PRKRA, PSMC5, PSME3, RACK1, RANBP2, RFFL, RNF180, RNF19A, RPL11, RPL17, RPL5, RPS27A, RPS7, SLC35A2, SMAD6, TBX21, TGFB1I1, UBA6, UBE2I, UCHL3, USP33, VPS25, VPS4A, WDR1, YME1L1, ZNF112
GO:0051649	establishment of localization in cell	6.2132e-05	0.00153259	6.02268	154	AKR1B10, AP2B1, ARC, ARL1, ATP2A2, ATP5F1D, ATP5MF, BAG3, BAIAP3, BECN1, BIRC3, CA2, CACNA1B, CAMK2B, CDC37, CDH1, CHPT1, CHRNA6, CHRNB3, CLUAP1, COG8, COPZ1, COPZ2, CPLX1, CRAT, CROT, CTDSP2, CUL3, DAB2, DCAF1, DCTN2, DDIT3, DERL2, DGKQ, DMD, EHD3, ERP29, F9, FAU, FLNB, GAK, GCC2, GEMIN4, GEMIN8, GNPTG, GOPC, HAX1, HDAC6, HMGA1, HNRNPA1, HPSE, HSPD1, IDUA, IFT81, INPP5F, IPO5, ITGB3, KIF5A, KPNB…
GO:0060255	regulation of macromolecule metabolic process	0.000801606	0.0145002	5.10549	363	ACO1, ACTR8, ADAM9, ADGRB1, ADRB3, ADRM1, AGAP2, ANKRD13C, ANKRD26, APLN, ARC, ARMCX3, ATXN7L3, AURKA, BAG3, BCL11A, BIRC2, BIRC3, BLMH, BRCA1, BRD9, BRF2, BUD31, C1QBP, C9, CAMK2B, CAMKK2, CASS4, CBX1, CBX5, CBX6, CBY1, CDC37, CDH1, CDK4, CDK5RAP3, CHTF8, CIR1, CIRBP, CKS1B, CLK2, CNBP, CNN2, COA3, COMMD2, COMMD6, CRAT, CREBBP, CROT, CSNK1E, CTDSP2, CTH, CUL3, CYP27B1, DAB2, DAZAP1, DCAF1, DCUN1…
GO:0060548	negative regulation of cell death	0.00336594	0.0370253	6.12083	77	AGAP2, AP2B1, ARC, AURKA, BAG3, BECN1, BIRC2, BIRC3, BRCA1, CFDP1, CRAT, CTDSP2, CTH, DAB2, DCAF1, DDRGK1, EFNA1, ENO1, ERCC5, EYA2, FGG, GAMT, GATA1, GBA, HAX1, HSPD1, IDO1, ITGA5, LSM8, LYPLA1, MIF, MUC1, NAP1L1, NLE1, NME2, PARP3, PAX2, PAX8, PIM2, PIN1, PKLR, PLAC8, PLAUR, POU3F4, PRAMEF12, PRAMEF20, PRAMEF8, PSAP, PSMC5, PSME3, RACK1, RAD18, RAMP2, REL, RFFL, RPAIN, RPL15, RPL29, RPS27A, SLC…
GO:0061136	regulation of proteasomal protein catabolic process	0.0032228	0.0361843	8.81057	20	AURKA, BIRC3, CSNK1E, DAB2, DDRGK1, DERL2, ECD, GBA, NKD2, OS9, OSBPL7, PSMC5, PSME3, RACK1, RNF180, RNF19A, RPL11, SMAD6, WDR1, ZNF112
GO:0065003	protein-containing complex assembly	0.00124914	0.0199373	5.77681	132	ADRM1, AP2B1, APC2, ARC, ARPC3, ARPC5, AVIL, BBS10, BIRC2, BIRC3, BRF2, C1QBP, C9, CBY1, CCT6B, CD79B, CHPT1, CIRBP, COA3, COX14, CRAT, CREBBP, CTH, CUL3, DCAF1, DDIT3, DGKQ, DHX33, DMD, ECPAS, EFNA1, EHD3, ERCC5, FASTKD2, FGFRL1, FGG, FOXM1, GAMT, GBA, GEMIN4, GEMIN8, GOPC, HAX1, HDAC6, HMGA1, HNRNPC, HSPD1, ICAM5, IDUA, INPP5F, KAT6B, KCND2, KCNJ4, KCNN4, KCNS2, KYAT1, LIMS1, LRRC8A, LYPLA1, ME…
GO:0070727	cellular macromolecule localization	4.55666e-08	2.3182e-06	6.91943	146	ABHD17A, AKR1B10, ANKRD13C, AP2B1, ARL1, ARL5A, ARMCX3, AURKA, BAG3, BIRC3, CDC37, CDH1, CDK5RAP3, CEP72, CNTNAP1, COPZ1, COPZ2, CPLX1, CRAT, CROT, CSNK1E, CTDSP2, DAB2, DCAF1, DCTN2, DDIT3, DDRGK1, DERL2, DMD, ECD, EHD3, ERP29, FAU, FLNB, GAK, GCC2, GNPTG, GOPC, HAX1, HDAC6, HPSE, HSPD1, ICAM5, IDUA, IPO5, KCNN4, KDELR3, KIF5A, KPNB1, LIG3, LTV1, LYPLA1, LZTS2, MEX3D, MIS12, MMP12, NAP1L1, NKD2,…
GO:0070972	protein localization to endoplasmic reticulum	1.51348e-20	2.46395e-17	26.8456	40	ANKRD13C, DDRGK1, FAU, IDUA, KDELR3, OS9, RPL11, RPL13, RPL15, RPL17, RPL18A, RPL19, RPL21, RPL23A, RPL24, RPL27, RPL27A, RPL29, RPL32, RPL35A, RPL37A, RPL4, RPL5, RPL6, RPL7A, RPL9, RPLP0, RPLP1, RPS11, RPS12, RPS15, RPS2, RPS21, RPS24, RPS26, RPS27A, RPS4X, RPS7, RPSA, SPCS2
GO:0071428	rRNA-containing ribonucleoprotein complex export from nucleus	0.00159479	0.0233902	25	5	LTV1, NUP88, RPS15, RPSA, TESC
GO:0071702	organic substance transport	3.83748e-05	0.00109604	5.85502	189	ABCB4, ABCB7, ADAM9, AGAP2, AP2B1, APC2, APLN, AQP10, ARC, ATP11C, ATP6V1G3, ATP8B2, ATP8B3, BAG3, BAIAP3, BIRC3, CA2, CACNA1D, CCT6B, CDC27, CDC37, CDH1, CHPT1, CHRNA6, COG8, COPZ1, COPZ2, CPLX1, CRAT, CROT, CTDSP2, DAB2, DCAF1, DERL2, EHD3, ERP29, FAU, FGG, FLNB, G6PC, GAPDH, GCC2, GH1, GNPTG, GOPC, GRM2, HAX1, HDAC6, HNRNPA1, HPSE, HSPD1, HTR1A, IDUA, IL17A, IL17F, IL17RB, IPO5, ITGB3, KARS, K…
GO:0071705	nitrogen compound transport	2.11565e-05	0.000626232	6.04534	168	ABCB4, ABCB7, ADAM9, AGAP2, AP2B1, APC2, APLN, AQP10, ARC, ATP6V1G3, BAG3, BAIAP3, BIRC3, CA2, CACNA1D, CCT6B, CDC27, CDC37, CDH1, CHPT1, CHRNA6, COG8, COPZ1, COPZ2, CPLX1, CRAT, CROT, CTDSP2, DAB2, DCAF1, DERL2, EHD3, ERP29, FAU, FGG, FLNB, GAPDH, GCC2, GNPTG, GOPC, GRM2, HAX1, HDAC6, HNRNPA1, HPSE, HSPD1, HTR1A, IDUA, IL17A, IL17F, IL17RB, IPO5, KARS, KCNN4, KDELR3, KIF5A, KPNB1, LRRC8A, LTV1, …
GO:0071826	ribonucleoprotein complex subunit organization	0.00330847	0.0368917	8	26	ARC, C1QBP, CIRBP, EFNA1, FASTKD2, GEMIN4, GEMIN8, HNRNPC, IDUA, MRPL11, MTERF3, NIP7, NLE1, PSMC5, PUM2, RPL11, RPL15, RPL23A, RPL24, RPL5, RPL6, RPS15, RPSA, SERPINA2, SLC7A9, YTHDC1
GO:0072017	distal tubule development	0.00208819	0.0271966	30.7692	4	PAX2, PAX8, UMOD, WNK4
GO:0072025	distal convoluted tubule development	0.000844038	0.0150999	60	3	PAX2, PAX8, UMOD
GO:0072174	metanephric tubule formation	0.00163166	0.0237173	50	3	PAX2, PAX8, SOX8
GO:0072221	metanephric distal convoluted tubule development	0.000844038	0.0150999	60	3	PAX2, PAX8, UMOD
GO:0072235	metanephric distal tubule development	0.00426938	0.0429046	37.5	3	PAX2, PAX8, UMOD
GO:0072257	metanephric nephron tubule epithelial cell differentiation	0.00426938	0.0429046	37.5	3	PAX2, PAX8, YAP1
GO:0072289	metanephric nephron tubule formation	0.000349317	0.00669045	75	3	PAX2, PAX8, SOX8
GO:0072307	regulation of metanephric nephron tubule epithelial cell differentiation	0.00426938	0.0429046	37.5	3	PAX2, PAX8, YAP1
GO:0072319	vesicle uncoating	0.00163166	0.0237173	50	3	GAK, SH3GL2, VPS4A
GO:0072594	establishment of protein localization to organelle	5.69155e-09	4.21174e-07	9.61539	65	BAG3, CDH1, CRAT, CROT, CTDSP2, DCAF1, DDIT3, FAU, GCC2, GNPTG, HAX1, HSPD1, IDUA, IPO5, KPNB1, MMP12, NUP188, NUP88, PEX12, PEX13, PIN1, RANBP2, RPAIN, RPL11, RPL13, RPL15, RPL17, RPL18A, RPL19, RPL21, RPL23A, RPL24, RPL27, RPL27A, RPL29, RPL32, RPL35A, RPL37A, RPL4, RPL5, RPL6, RPL7A, RPL9, RPLP0, RPLP1, RPS11, RPS12, RPS15, RPS2, RPS21, RPS24, RPS26, RPS27A, RPS4X, RPS7, RPSA, SLC7A13, SPCS2, …
GO:0072599	establishment of protein localization to endoplasmic reticulum	1.7689e-19	5.75955e-17	28.3465	36	FAU, IDUA, RPL11, RPL13, RPL15, RPL17, RPL18A, RPL19, RPL21, RPL23A, RPL24, RPL27, RPL27A, RPL29, RPL32, RPL35A, RPL37A, RPL4, RPL5, RPL6, RPL7A, RPL9, RPLP0, RPLP1, RPS11, RPS12, RPS15, RPS2, RPS21, RPS24, RPS26, RPS27A, RPS4X, RPS7, RPSA, SPCS2
GO:0072657	protein localization to membrane	3.27879e-06	0.000108936	8.35694	59	ABHD17A, AP2B1, ARL5A, BIRC3, CDH1, CPLX1, DAB2, ECD, EHD3, FAU, GAK, GOPC, IDUA, LYPLA1, NAP1L1, NKD2, PCSK1N, RACK1, RAD51D, RAMP2, RAP2A, RDX, RPL11, RPL13, RPL15, RPL17, RPL18A, RPL19, RPL21, RPL23A, RPL24, RPL27, RPL27A, RPL29, RPL32, RPL35A, RPL37A, RPL4, RPL5, RPL6, RPL7A, RPL9, RPLP0, RPLP1, RPS11, RPS12, RPS15, RPS2, RPS21, RPS24, RPS26, RPS27A, RPS4X, RPS7, RPSA, TESC, TOMM22, VPS4A, WD…
GO:0090150	establishment of protein localization to membrane	1.29186e-07	5.53459e-06	10.8247	42	CPLX1, ECD, FAU, GOPC, IDUA, LYPLA1, NAP1L1, RACK1, RPL11, RPL13, RPL15, RPL17, RPL18A, RPL19, RPL21, RPL23A, RPL24, RPL27, RPL27A, RPL29, RPL32, RPL35A, RPL37A, RPL4, RPL5, RPL6, RPL7A, RPL9, RPLP0, RPLP1, RPS11, RPS12, RPS15, RPS2, RPS21, RPS24, RPS26, RPS27A, RPS4X, RPS7, RPSA, TOMM22
GO:0090304	nucleic acid metabolic process	7.03454e-08	3.27207e-06	5.65296	345	AARSD1, ACTR8, ADAT1, ADRM1, AGAP2, APLN, ARC, ARMCX3, ATXN7L3, BAG3, BCL11A, BIRC2, BIRC3, BLMH, BRCA1, BRD9, BRF2, BUD31, C1QBP, CAMKK2, CBX1, CBX5, CBX6, CBY1, CDH1, CDK4, CDK5RAP3, CHTF8, CIR1, CIRBP, CKS1B, CLK2, CNBP, CNTD1, COMMD2, COMMD6, COPS4, CRAT, CREBBP, CSNK1E, CSTF1, CTH, CUL3, CWC27, CYP27B1, DAB2, DAZAP1, DCAF1, DDIT3, DDRGK1, DDX17, DDX18, DDX42, DDX56, DEPDC1, DGKQ, DHX33, DMD,…
GO:0097191	extrinsic apoptotic signaling pathway	0.0033137	0.0366986	8.21918	24	AGAP2, ARC, BAG3, BIRC3, BRCA1, DCAF1, EYA2, F9, FGG, GATA1, IL6R, LYPLA1, NAP1L1, P2RX7, PARP3, PSME3, RFFL, RPAIN, SLC6A4, SNAI2, TCF4, TERT, WDR1, YAP1
GO:0097343	ripoptosome assembly	0.00426938	0.0429046	37.5	3	BIRC2, DCAF1, RPAIN
GO:0097359	UDP-glucosylation	0.00426938	0.0429046	37.5	3	ITGA2B, ITGB3, SLC35A2
GO:0099004	calmodulin dependent kinase signaling pathway	0.00276018	0.0325622	42.8571	3	CAMKK2, PCP4, SLC6A4
GO:1901026	ripoptosome assembly involved in necroptotic process	0.00426938	0.0429046	37.5	3	BIRC2, DCAF1, RPAIN
GO:1901033	positive regulation of response to reactive oxygen species	0.0047734	0.0465335	25	4	DCAF1, ENDOG, HDAC6, RPAIN
GO:1901099	negative regulation of signal transduction in absence of ligand	0.00367659	0.0391209	15.5556	7	AGAP2, DCAF1, EYA2, GATA1, RPAIN, SNAI2, TERT
GO:1901360	organic cyclic compound metabolic process	3.83975e-08	2.01649e-06	5.5202	399	AARSD1, ACSM1, ACSM2A, ACSM3, ACSM4, ACSM5, ACTR8, ADAT1, ADRM1, AGAP2, AK5, AKR1B10, APC2, APLN, ARC, ARMCX3, ATP5F1D, ATP5MF, ATXN7L3, BAG3, BCL11A, BIRC2, BIRC3, BLMH, BRCA1, BRD9, BRF2, BUD31, C1QBP, CACNA1H, CAMKK2, CBX1, CBX5, CBX6, CBY1, CDC27, CDH1, CDK4, CDK5RAP3, CHTF8, CIR1, CIRBP, CKS1B, CLK2, CNBP, CNTD1, COMMD2, COMMD6, COPS4, COX6A2, CPO, CRAT, CREBBP, CROT, CSNK1E, CSTF1, CTDSP2, …
GO:1901361	organic cyclic compound catabolic process	7.01849e-08	3.36062e-06	8.69033	71	AKR1B10, BRF2, CIRBP, CYP27B1, DNASE1, DNASE1L3, ECD, ENDOG, ENO1, ERN1, FAU, GAPDH, GTPBP1, HNRNPC, IDO1, IDUA, ITPA, KPNB1, KYAT1, LDHA, MEIOC, MEX3D, NUDT12, OGDH, P2RX7, PABPC1, PGAM1, PKLR, POP1, PUM2, RBM46, RPL11, RPL13, RPL15, RPL17, RPL18A, RPL19, RPL21, RPL23A, RPL24, RPL27, RPL27A, RPL29, RPL32, RPL35A, RPL37A, RPL4, RPL5, RPL6, RPL7A, RPL9, RPLP0, RPLP1, RPS11, RPS12, RPS15, RPS2, RPS…
GO:1901565	organonitrogen compound catabolic process	0.00342277	0.0373978	5.94383	91	ABHD17A, ADAM9, ADGRB1, ADRM1, AGAP2, AKR1B10, ANAPC5, ANAPC7, AP2B1, APC2, AURKA, BIRC2, BIRC3, BLMH, C17orf97, CCDC47, CDC27, CDH1, CDK5RAP3, CHDH, CSNK1E, CTH, CUL3, DAB2, DCAF1, DDIT3, DDRGK1, DERL2, ECD, ECE1, ECPAS, EFNA1, FBXL12, GBA, HDAC6, HIBADH, HPSE, IDO1, IDUA, ITGA2B, ITGB3, ITPA, KYAT1, LIG3, LYPLA1, MMP12, MMP20, NAA25, NAP1L1, NEU3, NKD2, NUDT12, OS9, OSBPL7, P2RX7, PCNP, PIN1, P…
GO:1901566	organonitrogen compound biosynthetic process	0.00032044	0.00628526	5.98447	131	AARSD1, ABHD17A, ACADM, ACO1, AK5, ATP5F1D, ATP5MF, B4GALNT1, BRF2, C1QBP, CDK4, CHDH, CHPT1, CHST3, CHST5, CIRBP, COA3, CPO, CTH, DHX33, DMD, DOLK, DOLPP1, DPM3, EBP, ECD, EEF1B2, EEF1G, EFNA1, EIF1, EIF4EBP1, ENO1, FASTKD2, FAU, FTSJ1, GAMT, GAPDH, GATA1, GBA, GCNT7, GOT1L1, HAS3, IDO1, IDUA, IL17F, ITGA2B, ITGB3, KARS, KRTCAP2, KYAT1, LDHA, MARS, MEX3D, MRPL10, MRPL11, MRPL15, MRPL4, MRPL40, M…
GO:1901575	organic substance catabolic process	5.50032e-07	2.08245e-05	6.4867	161	ABHD17A, ABHD6, ACADM, ACBD5, ADAM9, ADGRB1, ADRM1, AGAP2, AKR1B10, ANAPC5, ANAPC7, AP2B1, APC2, AURKA, BECN1, BIRC2, BIRC3, BLMH, BRF2, C17orf97, CCDC47, CDC27, CDH1, CDK4, CDK5RAP3, CHDH, CHPT1, CIRBP, CRAT, CROT, CSNK1E, CTDSP2, CTH, CUL3, CYP27B1, DAB2, DCAF1, DDIT3, DDRGK1, DERL2, DNASE1, DNASE1L3, ECD, ECE1, ECPAS, EFNA1, ENDOG, ENO1, ERN1, FAU, FBXL12, G6PC, GAPDH, GBA, GPD2, GTPBP1, HDAC6…
GO:1901576	organic substance biosynthetic process	0.00019217	0.00401094	5.17723	371	AARSD1, ABHD17A, ABHD6, ACADM, ACO1, ACSM1, ACSM2A, ACSM3, ACSM4, ACSM5, ACTR8, ADRM1, AGAP2, AK5, ANKRD13C, APC2, APLN, ARMCX3, ATP5F1D, ATP5MF, ATXN7L3, B4GALNT1, BAG3, BCL11A, BIRC2, BIRC3, BLMH, BRCA1, BRD9, BRF2, BUD31, C1QBP, CACNA1H, CAMKK2, CBX1, CBX5, CBX6, CBY1, CDH1, CDK4, CDK5RAP3, CHDH, CHPT1, CHST3, CHST5, CHTF8, CIR1, CIRBP, CKS1B, CLK2, CNBP, COA3, COMMD2, COMMD6, COQ2, CPO, CRAT,…
GO:1901796	regulation of signal transduction by p53 class mediator	0.00219691	0.0277254	9.52381	18	AURKA, CDK5RAP3, MIF, MUC1, NUAK1, PIN1, RFFL, RPL11, RPL17, RPL5, RPS7, SERPINA2, SNAI2, STK11, TAF7, TP53RK, UBE2I, ZNF385A
GO:1901800	positive regulation of proteasomal protein catabolic process	0.000950103	0.016455	10.8844	16	AURKA, BIRC3, CSNK1E, DAB2, DDRGK1, ECD, GBA, NKD2, OSBPL7, PSMC5, RACK1, RNF180, RNF19A, SMAD6, WDR1, ZNF112
GO:1902680	positive regulation of RNA biosynthetic process	0.00362409	0.0388159	5.73604	113	AGAP2, APLN, ARMCX3, ATXN7L3, BIRC2, BIRC3, BRCA1, BUD31, CAMKK2, CDH1, CDK5RAP3, CKS1B, CNBP, CREBBP, CYP27B1, DAB2, DCAF1, DDIT3, DDRGK1, DDX17, DHX33, E2F7, ECD, EZH1, F9, FOXI1, FOXM1, FOXN3, FZD2, GAMT, GATA1, GLI1, HAS3, HAX1, HMGA1, HMGN1, HOXA1, HOXA4, HOXA5, HOXA7, HOXC10, HOXC11, HOXC13, HOXC4, HPSE, IL17A, IL17F, KARS, KAT6B, KCNN4, KLF7, MAFF, MAP2K1, MARS, MBTPS2, MED6, MMP12, MUC1, …
GO:1903050	regulation of proteolysis involved in cellular protein catabolic process	0.000862045	0.0152544	9.09091	24	AURKA, BIRC3, CSNK1E, DAB2, DDRGK1, DERL2, ECD, EFNA1, GBA, NKD2, OS9, OSBPL7, PSMC5, PSME3, RACK1, RNF180, RNF19A, RPL11, RPL17, RPL5, RPS7, SMAD6, WDR1, ZNF112
GO:1903052	positive regulation of proteolysis involved in cellular protein catabolic process	0.00262038	0.0315998	9.87654	16	AURKA, BIRC3, CSNK1E, DAB2, DDRGK1, ECD, GBA, NKD2, OSBPL7, PSMC5, RACK1, RNF180, RNF19A, SMAD6, WDR1, ZNF112
GO:1903146	regulation of autophagy of mitochondrion	0.00266808	0.0319385	14.8148	8	CAMKK2, CDC37, GBA, HAX1, HDAC6, NAP1L1, SLC6A4, VDAC1
GO:1903322	positive regulation of protein modification by small protein conjugation or removal	0.00376461	0.0390369	9.52381	16	ANKRD26, BIRC2, BIRC3, BRCA1, CDH1, CDK5RAP3, CUL3, DCUN1D3, MASTL, PAXIP1, PIN1, RNF180, RPS2, RPS4X, SMAD6, UBE2I
GO:1903362	regulation of cellular protein catabolic process	0.00119514	0.0194569	8.60927	26	AURKA, BIRC3, CDK5RAP3, CSNK1E, DAB2, DDRGK1, DERL2, ECD, EFNA1, GBA, NKD2, OS9, OSBPL7, PSMC5, PSME3, RACK1, RDX, RNF180, RNF19A, RPL11, RPL17, RPL5, RPS7, SMAD6, WDR1, ZNF112
GO:1903363	negative regulation of cellular protein catabolic process	0.00285081	0.0331509	11.3208	12	BIRC3, CDK5RAP3, DDRGK1, DERL2, ECD, EFNA1, OS9, RPL11, RPL17, RPL5, RPS7, WDR1
GO:1903364	positive regulation of cellular protein catabolic process	0.00438293	0.0435086	9.13978	17	AURKA, BIRC3, CSNK1E, DAB2, DDRGK1, ECD, GBA, NKD2, OSBPL7, PSMC5, RACK1, RDX, RNF180, RNF19A, SMAD6, WDR1, ZNF112
GO:1903508	positive regulation of nucleic acid-templated transcription	0.00356601	0.0384468	5.73895	113	AGAP2, APLN, ARMCX3, ATXN7L3, BIRC2, BIRC3, BRCA1, BUD31, CAMKK2, CDH1, CDK5RAP3, CKS1B, CNBP, CREBBP, CYP27B1, DAB2, DCAF1, DDIT3, DDRGK1, DDX17, DHX33, E2F7, ECD, EZH1, F9, FOXI1, FOXM1, FOXN3, FZD2, GAMT, GATA1, GLI1, HAS3, HAX1, HMGA1, HMGN1, HOXA1, HOXA4, HOXA5, HOXA7, HOXC10, HOXC11, HOXC13, HOXC4, HPSE, IL17A, IL17F, KARS, KAT6B, KCNN4, KLF7, MAFF, MAP2K1, MARS, MBTPS2, MED6, MMP12, MUC1, …
GO:1903599	positive regulation of autophagy of mitochondrion	0.00106185	0.0176397	22.2222	6	CAMKK2, CDC37, GBA, HDAC6, NAP1L1, SLC6A4
GO:1904380	endoplasmic reticulum mannose trimming	0.00376747	0.0388192	20.8333	5	DERL2, ITGA2B, ITGB3, OS9, SLC35A2
GO:1904666	regulation of ubiquitin protein ligase activity	0.000552066	0.0102132	21.2121	7	ANKRD26, CDH1, MASTL, RPL11, RPL17, RPL5, RPS7
GO:1904667	negative regulation of ubiquitin protein ligase activity	0.00371049	0.0392252	26.6667	4	RPL11, RPL17, RPL5, RPS7
GO:1905206	positive regulation of hydrogen peroxide-induced cell death	0.00208819	0.0271966	30.7692	4	DCAF1, ENDOG, HDAC6, RPAIN
GO:2001234	negative regulation of apoptotic signaling pathway	0.00191342	0.0261768	8.44595	25	AGAP2, ARC, BRCA1, CTH, DCAF1, ENO1, EYA2, FGG, GATA1, LYPLA1, MIF, MUC1, NAP1L1, NLE1, PLAUR, PSME3, RFFL, RPAIN, SLC6A4, SNAI2, TCF4, TERT, TRAP1, YAP1, ZNF385A
GO:2001237	negative regulation of extrinsic apoptotic signaling pathway	0.000199789	0.00411717	12.0567	17	AGAP2, ARC, BRCA1, DCAF1, EYA2, FGG, GATA1, LYPLA1, NAP1L1, PSME3, RFFL, RPAIN, SLC6A4, SNAI2, TCF4, TERT, YAP1
GO:2001240	negative regulation of extrinsic apoptotic signaling pathway in absence of ligand	0.00367659	0.0391209	15.5556	7	AGAP2, DCAF1, EYA2, GATA1, RPAIN, SNAI2, TERT

## Sheet: S9 xpEHH cand.genes enrich GOs
GOID	GOTerm	P-value	FDR corrected P-value	% Associated Genes	Nr. Genes	Associated Genes Found
GO:0000184	nuclear-transcribed mRNA catabolic process, nonsense-mediated decay	1.43049e-09	4.77425e-08	11.6129	18	FAU, IDUA, RPL21, RPL23A, RPL27, RPL28, RPL29, RPL35, RPL36A, RPL7, RPL7A, RPLP1, RPS23, RPS3, RPS3A, RPS6, RPS9, RPSA
GO:0000470	maturation of LSU-rRNA	0.00230013	0.0130667	13.7931	4	NHP2, RPL35, RPL7, RPL7A
GO:0000956	nuclear-transcribed mRNA catabolic process	2.31745e-07	5.62509e-06	7.63359	20	FAU, IDUA, NLRP6, PELO, RPL21, RPL23A, RPL27, RPL28, RPL29, RPL35, RPL36A, RPL7, RPL7A, RPLP1, RPS23, RPS3, RPS3A, RPS6, RPS9, RPSA
GO:0001825	blastocyst formation	0.00748358	0.0256169	10	4	JUNB, RNASEH2A, SKIL, WDR74
GO:0001893	maternal placenta development	0.0122008	0.0335836	8.69565	4	JUNB, PTGS2, RNASEH2A, SPP1
GO:0002181	cytoplasmic translation	0.000139938	0.00143706	8.19672	10	FTSJ1, NCK1, RPL29, RPL36A, RPL7, RPLP1, RPS23, RPS3, RPS3A, RWDD1
GO:0002437	inflammatory response to antigenic stimulus	0.00540085	0.0208989	8.62069	5	BTK, CD28, HMGB2, IL20RB, NLRP6
GO:0002861	regulation of inflammatory response to antigenic stimulus	0.00332632	0.0158594	12.5	4	BTK, CD28, IL20RB, NLRP6
GO:0003091	renal water homeostasis	0.0151392	0.0364159	8.16327	4	AKR1A1, MYO5B, SNW1, SPHKAP
GO:0006006	glucose metabolic process	0.0182262	0.0398885	4.04412	11	AKR1A1, BPGM, DGKQ, ENO1, GAPDH, HOOK2, IGFBP5, PDHX, PGAM1, SNW1, SPHKAP
GO:0006007	glucose catabolic process	0.00215146	0.0133591	10.6383	5	BPGM, ENO1, GAPDH, HOOK2, PGAM1
GO:0006098	pentose-phosphate shunt	0.0168107	0.0380377	10.7143	3	BPGM, PGAM1, TKT
GO:0006119	oxidative phosphorylation	0.0174005	0.0387161	5.14706	7	BID, COA6, COX8A, CYCS, PMPCB, PTGS2, RHOA
GO:0006123	mitochondrial electron transport, cytochrome c to oxygen	0.0040858	0.0181818	17.6471	3	COX8A, CYCS, PTGS2
GO:0006364	rRNA processing	0.000872172	0.00727718	5.43933	13	IDUA, MRM2, NHP2, RPL27, RPL35, RPL7, RPL7A, RPS6, RPS9, RPSA, SUV39H1, WDR74, WDR75
GO:0006401	RNA catabolic process	1.39879e-05	0.000207487	5.33643	23	FAU, IDUA, NLRP6, PELO, RNASEH2A, RPL21, RPL23A, RPL27, RPL28, RPL29, RPL35, RPL36A, RPL7, RPL7A, RPLP1, RPS23, RPS3, RPS3A, RPS6, RPS9, RPSA, TRIR, VIM
GO:0006402	mRNA catabolic process	3.37083e-05	0.000428576	5.32995	21	FAU, IDUA, NLRP6, PELO, RPL21, RPL23A, RPL27, RPL28, RPL29, RPL35, RPL36A, RPL7, RPL7A, RPLP1, RPS23, RPS3, RPS3A, RPS6, RPS9, RPSA, VIM
GO:0006412	translation	2.50122e-06	4.45217e-05	4.59318	35	ACO1, AIMP1, CD28, DHPS, EEF1A1P5, FAU, FTSJ1, GAPDH, IDUA, IGFBP5, MRPL46, MRPL47, NCK1, NHP2, PELO, RBM3, RHOA, RPL21, RPL23A, RPL27, RPL28, RPL29, RPL35, RPL36A, RPL7, RPL7A, RPLP1, RPS23, RPS3, RPS3A, RPS6, RPS9, RPSA, RWDD1, VIM
GO:0006413	translational initiation	2.33439e-07	5.19402e-06	7.98319	19	FAU, IDUA, NCK1, RPL21, RPL23A, RPL27, RPL28, RPL29, RPL35, RPL36A, RPL7, RPL7A, RPLP1, RPS23, RPS3, RPS3A, RPS6, RPS9, RPSA
GO:0006458	'de novo' protein folding	0.000829207	0.00714188	10.5263	6	DNAJC2, GAK, HSPD1, PMPCB, RTN3, SLC35A2
GO:0006518	peptide metabolic process	7.50631e-06	0.000117893	4.09836	40	ACO1, AIMP1, CD28, CGA, DHPS, EEF1A1P5, FAU, FTSJ1, GAPDH, GLA, GSTP1, IDUA, IGFBP5, MRPL46, MRPL47, NCK1, NHP2, PCSK1N, PELO, PRDX2, RBM3, RHOA, RPL21, RPL23A, RPL27, RPL28, RPL29, RPL35, RPL36A, RPL7, RPL7A, RPLP1, RPS23, RPS3, RPS3A, RPS6, RPS9, RPSA, RWDD1, VIM
GO:0006605	protein targeting	9.05688e-09	2.68687e-07	6.33947	31	ATP5IF1, BID, DECR2, FAU, HSPD1, IDUA, NLRP6, PEX26, PMPCB, PRDX2, PRKCI, RPL21, RPL23A, RPL27, RPL28, RPL29, RPL35, RPL36A, RPL7, RPL7A, RPLP1, RPS23, RPS3, RPS3A, RPS6, RPS9, RPSA, SNW1, SPHKAP, SYNJ2BP, TIMM17B
GO:0006612	protein targeting to membrane	5.16923e-11	2.30031e-09	10.5505	23	FAU, IDUA, PEX26, PRDX2, PRKCI, RPL21, RPL23A, RPL27, RPL28, RPL29, RPL35, RPL36A, RPL7, RPL7A, RPLP1, RPS23, RPS3, RPS3A, RPS6, RPS9, RPSA, SNW1, SPHKAP
GO:0006613	cotranslational protein targeting to membrane	1.6747e-11	1.49049e-09	15.126	18	FAU, IDUA, RPL21, RPL23A, RPL27, RPL28, RPL29, RPL35, RPL36A, RPL7, RPL7A, RPLP1, RPS23, RPS3, RPS3A, RPS6, RPS9, RPSA
GO:0006614	SRP-dependent cotranslational protein targeting to membrane	6.80172e-12	9.0803e-10	15.9292	18	FAU, IDUA, RPL21, RPL23A, RPL27, RPL28, RPL29, RPL35, RPL36A, RPL7, RPL7A, RPLP1, RPS23, RPS3, RPS3A, RPS6, RPS9, RPSA
GO:0006733	oxidoreduction coenzyme metabolic process	0.014345	0.0361332	4.38596	10	BPGM, BST1, ENO1, GAPDH, HOOK2, NAMPT, PDHX, PGAM1, PTGS2, TKT
GO:0006734	NADH metabolic process	0.00397048	0.0179681	9.25926	5	BPGM, ENO1, GAPDH, HOOK2, PGAM1
GO:0006735	NADH regeneration	0.00103143	0.00786831	12.5	5	BPGM, ENO1, GAPDH, HOOK2, PGAM1
GO:0006778	porphyrin-containing compound metabolic process	0.0209575	0.0423913	7.40741	4	ATP5IF1, EBP, PRDX2, SLC35A2
GO:0006833	water transport	0.0202484	0.0419095	10	3	SLC14A1, SNW1, SPHKAP
GO:0006879	cellular iron ion homeostasis	0.0276707	0.0495843	5.74713	5	ACO1, ATP6V1G1, FBXL5, PRDX2, SLC40A1
GO:0006953	acute-phase response	0.00166269	0.0110985	7.95455	7	GSTP1, PRDX2, PTGS2, RPL29, RPSA, SERPINA1, SLC35A2
GO:0007029	endoplasmic reticulum organization	0.00580865	0.0215404	8.47458	5	ASNA1, ATL3, GAK, KALRN, RTN3
GO:0007051	spindle organization	0.0150233	0.0364657	4.59184	9	IDUA, KNSTRN, MAST1, PARP4, RGS14, RHOA, RPS3, SENP6, STAG1
GO:0007565	female pregnancy	0.0121092	0.0336787	4.29688	11	AKR1A1, IGFBP2, IGFBP5, JUNB, KLF1, NAMPT, PTGS2, RNASEH2A, RPL29, SPP1, UMPS
GO:0007589	body fluid secretion	0.00765966	0.0252485	5.51724	8	CHRM3, HOOK2, KALRN, NEUROG1, NLRP6, PTGS2, TIFAB, UMPS
GO:0008593	regulation of Notch signaling pathway	0.00347827	0.016293	6.29921	8	ARRB1, BEND6, GDPD5, MXD3, PRKCI, SNW1, SPHKAP, SYNJ2BP
GO:0008637	apoptotic mitochondrial changes	0.00459255	0.0194637	5.55556	9	ACAA2, ATP5IF1, BID, HOOK2, HSPD1, PIM2, PRELID1, TP53, VPS35
GO:0009060	aerobic respiration	0.00790739	0.025437	6.74157	6	ACO1, COX8A, CYCS, PMPCB, PTGS2, SIRT3
GO:0009144	purine nucleoside triphosphate metabolic process	0.00753798	0.0254765	4.09357	14	ATP5IF1, BID, BPGM, COA6, COX8A, CYCS, ENO1, GAPDH, HOOK2, PGAM1, PMPCB, PTGS2, RAB23, RHOA
GO:0009199	ribonucleoside triphosphate metabolic process	0.00717615	0.0248835	4.11765	14	ATP5IF1, BID, BPGM, COA6, COX8A, CYCS, ENO1, GAPDH, HOOK2, PGAM1, PMPCB, PTGS2, RAB23, RHOA
GO:0009205	purine ribonucleoside triphosphate metabolic process	0.0057155	0.0214935	4.22961	14	ATP5IF1, BID, BPGM, COA6, COX8A, CYCS, ENO1, GAPDH, HOOK2, PGAM1, PMPCB, PTGS2, RAB23, RHOA
GO:0009266	response to temperature stimulus	0.0247584	0.0459062	4.01606	10	BAG2, DNAJC2, HSPD1, MXD3, PCSK1N, PMPCB, PTGS2, RBBP7, RTN3, SERPINA2
GO:0009310	amine catabolic process	0.0240435	0.0458544	9.375	3	DHPS, HNMT, SLC26A1
GO:0009311	oligosaccharide metabolic process	0.0125114	0.0340871	7.04225	5	GLA, IDUA, MAN2B1, MOGAT2, ST8SIA6
GO:0009409	response to cold	0.0236192	0.0453693	7.14286	4	HSPD1, MXD3, PCSK1N, PTGS2
GO:0009435	NAD biosynthetic process	0.00102252	0.0080298	8.64198	7	BPGM, ENO1, GAPDH, HOOK2, NAMPT, PGAM1, PTGS2
GO:0009612	response to mechanical stimulus	0.0186731	0.0398857	4.0293	11	IGFBP2, JUNB, KALRN, MXD3, NEUROG1, PKD2, PTGS2, RHOA, RNASEH2A, SLC26A5, TIFAB
GO:0010799	regulation of peptidyl-threonine phosphorylation	0.00129489	0.00909827	9.67742	6	CAB39, CALM3, DGKQ, SNW1, SPHKAP, TRPC5
GO:0010801	negative regulation of peptidyl-threonine phosphorylation	0.00230013	0.0130667	13.7931	4	CALM3, DGKQ, SNW1, SPHKAP
GO:0010888	negative regulation of lipid storage	0.0152252	0.0362959	11.1111	3	ABHD5, MXD3, PRDX2
GO:0010954	positive regulation of protein processing	0.00261368	0.0139571	13.3333	4	BAG2, ENO1, F12, TNP1
GO:0010996	response to auditory stimulus	0.018485	0.0401259	10.3448	3	NEUROG1, SLC26A5, TIFAB
GO:0016051	carbohydrate biosynthetic process	0.0153179	0.0361936	4.15094	11	AKR1A1, BPGM, DGKQ, ENO1, GAPDH, MOGAT2, PGAM1, SNW1, SPHKAP, ST8SIA6, TKT
GO:0016072	rRNA metabolic process	0.00016707	0.00165214	5.59441	16	H2AFY, IDUA, MRM2, NHP2, PELO, RPL27, RPL35, RPL7, RPL7A, RPS6, RPS9, RPSA, SUV39H1, TRIR, WDR74, WDR75
GO:0016137	glycoside metabolic process	0.0109972	0.0312366	12.5	3	AKR1A1, GLA, SLC34A1
GO:0016575	histone deacetylation	0.0208188	0.0424322	5.45455	6	HDAC6, PKD2, PRDM5, RBBP7, SIRT3, TP53
GO:0018105	peptidyl-serine phosphorylation	0.00292446	0.0144598	4.15648	17	ARRB1, CAB39, DGKQ, HDAC6, IDUA, IFNK, MARK2, MAST1, MAST4, NCK1, PARP4, PKD2, PRKCI, PTGS2, SERPINA2, SNW1, SPHKAP
GO:0018107	peptidyl-threonine phosphorylation	0.00173737	0.0113141	5.95238	10	CAB39, CALM3, DGKQ, IDUA, MARK2, PARP4, PKD2, SNW1, SPHKAP, TRPC5
GO:0018209	peptidyl-serine modification	0.00228143	0.0135365	4.14747	18	ARRB1, CAB39, DGKQ, HDAC6, IDUA, IFNK, MARK2, MAST1, MAST4, NCK1, NDNF, PARP4, PKD2, PRKCI, PTGS2, SERPINA2, SNW1, SPHKAP
GO:0018210	peptidyl-threonine modification	0.00254788	0.0141726	5.64972	10	CAB39, CALM3, DGKQ, IDUA, MARK2, PARP4, PKD2, SNW1, SPHKAP, TRPC5
GO:0019318	hexose metabolic process	0.00900081	0.0273093	4.14013	13	AKR1A1, BPGM, DGKQ, ENO1, GAPDH, HOOK2, IGFBP5, MAN2B1, PDHX, PGAM1, SLC35A2, SNW1, SPHKAP
GO:0019320	hexose catabolic process	0.00928809	0.0278643	7.57576	5	BPGM, ENO1, GAPDH, HOOK2, PGAM1
GO:0019359	nicotinamide nucleotide biosynthetic process	0.0245766	0.0458878	4.79452	7	BPGM, ENO1, GAPDH, HOOK2, NAMPT, PGAM1, PTGS2
GO:0019362	pyridine nucleotide metabolic process	0.00865955	0.0265759	4.73934	10	BPGM, BST1, ENO1, GAPDH, HOOK2, NAMPT, PDHX, PGAM1, PTGS2, TKT
GO:0019363	pyridine nucleotide biosynthetic process	0.0245766	0.0458878	4.79452	7	BPGM, ENO1, GAPDH, HOOK2, NAMPT, PGAM1, PTGS2
GO:0019439	aromatic compound catabolic process	5.59939e-05	0.000598015	4.12903	32	BPGM, DNASE2, ENO1, FAU, GAPDH, HMGB2, HNMT, HOOK2, IDUA, NLRP6, PELO, PGAM1, RNASEH2A, RPL21, RPL23A, RPL27, RPL28, RPL29, RPL35, RPL36A, RPL7, RPL7A, RPLP1, RPS23, RPS3, RPS3A, RPS6, RPS9, RPSA, SLC35A2, TRIR, VIM
GO:0019646	aerobic electron transport chain	0.00483277	0.0195508	16.6667	3	COX8A, CYCS, PTGS2
GO:0019674	NAD metabolic process	0.000921732	0.00745765	7.76699	8	BPGM, BST1, ENO1, GAPDH, HOOK2, NAMPT, PGAM1, PTGS2
GO:0021517	ventral spinal cord development	0.0209575	0.0423913	7.40741	4	GDPD5, ISL1, PAX6, RELN
GO:0021559	trigeminal nerve development	0.00483277	0.0195508	16.6667	3	ISL1, NEUROG1, TIFAB
GO:0022904	respiratory electron transport chain	0.0252559	0.0465057	5.21739	6	BID, COA6, COX8A, CYCS, PMPCB, PTGS2
GO:0030038	contractile actin filament bundle assembly	0.000822117	0.00731685	7.14286	9	ARRB1, BUD31, CENPJ, ITGB5, MAST1, RHOA, SNW1, SPHKAP, WAS
GO:0030204	chondroitin sulfate metabolic process	0.0151392	0.0364159	8.16327	4	B3GAT1, DSE, IDUA, NDNF
GO:0030282	bone mineralization	0.0138869	0.0359981	5.38462	7	GATA1, IFITM5, LGR4, PTGS2, SPP1, TKT, TXLNG
GO:0030518	intracellular steroid hormone receptor signaling pathway	0.00219819	0.013339	5.41872	11	AKR1A1, BUD31, HDAC6, ISL1, LGALS12, PHB2, RHOA, RTN3, RWDD1, SKP2, STAG1
GO:0030521	androgen receptor signaling pathway	0.0148727	0.0367686	5.88235	6	BUD31, HDAC6, LGALS12, RHOA, RWDD1, STAG1
GO:0031056	regulation of histone modification	0.0106141	0.030804	4.86486	9	ARRB1, H2AFY, ISL1, OTUB1, PKD2, SNW1, SPHKAP, TP53, ZNF451
GO:0031960	response to corticosteroid	0.0135604	0.0358477	4.42478	10	CALM3, FIBIN, GSTP1, IGFBP2, ISL1, PTGS2, RAPH1, RHOA, RPL36A, SLC35A2
GO:0032231	regulation of actin filament bundle assembly	0.00364882	0.0167972	6.25	8	BUD31, CENPJ, MAST1, PFN3, RHOA, SNW1, SPHKAP, WAS
GO:0032232	negative regulation of actin filament bundle assembly	0.000716695	0.00659854	13.5135	5	CENPJ, MAST1, SNW1, SPHKAP, WAS
GO:0032418	lysosome localization	0.0242214	0.0458661	5.95238	5	BTK, HDAC6, MAP6, SNW1, SPHKAP
GO:0032459	regulation of protein oligomerization	0.0209575	0.0423913	7.40741	4	BID, HDAC6, TP53, VPS35
GO:0032461	positive regulation of protein oligomerization	0.0168107	0.0380377	10.7143	3	BID, HDAC6, TP53
GO:0032594	protein transport within lipid bilayer	0.00462657	0.0193015	11.4286	4	CPLX1, HRASLS5, LGALS12, VPS35
GO:0032663	regulation of interleukin-2 production	0.0132363	0.0353408	6.94444	5	CD28, IL20RB, PKD2, PRDX2, RPS3
GO:0032941	secretion by tissue	0.026477	0.0484202	6.89655	4	CHRM3, NEUROG1, NLRP6, TIFAB
GO:0033143	regulation of intracellular steroid hormone receptor signaling pathway	0.00118164	0.008527	7.47664	8	AKR1A1, BUD31, HDAC6, ISL1, PHB2, RHOA, RWDD1, SKP2
GO:0033145	positive regulation of intracellular steroid hormone receptor signaling pathway	0.00261368	0.0139571	13.3333	4	AKR1A1, BUD31, RWDD1, SKP2
GO:0033280	response to vitamin D	0.026477	0.0484202	6.89655	4	PTGS2, SNW1, SPHKAP, SPP1
GO:0034470	ncRNA processing	0.00285233	0.0143693	4.16667	17	ELAC2, FTSJ1, IDUA, MRM2, NHP2, OSGEPL1, RPL27, RPL35, RPL7, RPL7A, RPS6, RPS9, RPSA, SUV39H1, TRDMT1, WDR74, WDR75
GO:0034605	cellular response to heat	0.00770454	0.0250867	6.03448	7	BAG2, DNAJC2, PMPCB, PTGS2, RBBP7, RTN3, SERPINA2
GO:0034655	nucleobase-containing compound catabolic process	3.98766e-05	0.000443627	4.33526	30	BPGM, DNASE2, ENO1, FAU, GAPDH, HMGB2, HOOK2, IDUA, NLRP6, PELO, PGAM1, RNASEH2A, RPL21, RPL23A, RPL27, RPL28, RPL29, RPL35, RPL36A, RPL7, RPL7A, RPLP1, RPS23, RPS3, RPS3A, RPS6, RPS9, RPSA, TRIR, VIM
GO:0034968	histone lysine methylation	0.0222417	0.0439891	4.8951	7	AKR1A1, H2AFY, KALRN, PRDM5, SNW1, SPHKAP, SUV39H1
GO:0035809	regulation of urine volume	0.0202484	0.0419095	10	3	AKR1A1, SNW1, SPHKAP
GO:0040034	regulation of development, heterochronic	0.00754416	0.0251786	14.2857	3	GDPD5, HMGN1, PAX6
GO:0042254	ribosome biogenesis	0.00633192	0.0228462	4.1791	14	IDUA, MRM2, NHP2, RPL23A, RPL27, RPL35, RPL7, RPL7A, RPS6, RPS9, RPSA, SUV39H1, WDR74, WDR75
GO:0042273	ribosomal large subunit biogenesis	0.00444431	0.019453	7.59494	6	NHP2, RPL23A, RPL35, RPL7, RPL7A, WDR74
GO:0042402	cellular biogenic amine catabolic process	0.0202484	0.0419095	10	3	DHPS, HNMT, SLC26A1
GO:0042773	ATP synthesis coupled electron transport	0.0112726	0.0316821	6.25	6	BID, COA6, COX8A, CYCS, PMPCB, PTGS2
GO:0043043	peptide biosynthetic process	6.18992e-06	0.000103294	4.40806	35	ACO1, AIMP1, CD28, DHPS, EEF1A1P5, FAU, FTSJ1, GAPDH, IDUA, IGFBP5, MRPL46, MRPL47, NCK1, NHP2, PELO, RBM3, RHOA, RPL21, RPL23A, RPL27, RPL28, RPL29, RPL35, RPL36A, RPL7, RPL7A, RPLP1, RPS23, RPS3, RPS3A, RPS6, RPS9, RPSA, RWDD1, VIM
GO:0043124	negative regulation of I-kappaB kinase/NF-kappaB signaling	0.0155796	0.0364891	6.66667	5	GSTP1, NLRP6, RHOA, TLE1, ZMYND11
GO:0043149	stress fiber assembly	0.000822117	0.00731685	7.14286	9	ARRB1, BUD31, CENPJ, ITGB5, MAST1, RHOA, SNW1, SPHKAP, WAS
GO:0043409	negative regulation of MAPK cascade	0.00161032	0.0110245	5.33333	12	ARRB1, GSTP1, KCNK1, NLRP6, PRDM15, RGS14, RPL36A, SIRT3, SNW1, SPHKAP, SYNJ2BP, ZMYND11
GO:0043604	amide biosynthetic process	9.22092e-07	1.75856e-05	4.35685	42	ACO1, AIMP1, ASNSD1, CD28, DHPS, EEF1A1P5, FAU, FTSJ1, GAPDH, GCDH, IDUA, IGFBP5, MRPL46, MRPL47, NCK1, NHP2, ORMDL1, PDHX, PELO, RAPH1, RBM3, RHOA, RPL21, RPL23A, RPL27, RPL28, RPL29, RPL35, RPL36A, RPL7, RPL7A, RPLP1, RPS23, RPS3, RPS3A, RPS6, RPS9, RPSA, RWDD1, SLC35A1, ST8SIA6, VIM
GO:0044270	cellular nitrogen compound catabolic process	3.57587e-05	0.000415111	4.22721	32	BPGM, DNASE2, ENO1, FAU, GAPDH, HMGB2, HNMT, HOOK2, IDUA, NLRP6, PELO, PGAM1, RNASEH2A, RPL21, RPL23A, RPL27, RPL28, RPL29, RPL35, RPL36A, RPL7, RPL7A, RPLP1, RPS23, RPS3, RPS3A, RPS6, RPS9, RPSA, SLC35A2, TRIR, VIM
GO:0044342	type B pancreatic cell proliferation	0.00295535	0.0143469	12.9032	4	FMC1, IGFBP5, RPL36A, WDR13
GO:0045047	protein targeting to ER	2.96317e-11	1.97792e-09	14.6341	18	FAU, IDUA, RPL21, RPL23A, RPL27, RPL28, RPL29, RPL35, RPL36A, RPL7, RPL7A, RPLP1, RPS23, RPS3, RPS3A, RPS6, RPS9, RPSA
GO:0045197	establishment or maintenance of epithelial cell apical/basal polarity	0.022264	0.0437096	7.27273	4	LIN7C, MARK2, PRKCI, RHOA
GO:0045333	cellular respiration	0.0200879	0.041902	4.36893	9	ACO1, BID, COA6, COX8A, CYCS, PMPCB, PRELID1, PTGS2, SIRT3
GO:0045746	negative regulation of Notch signaling pathway	0.0184887	0.0398104	7.69231	4	ARRB1, BEND6, GDPD5, MXD3
GO:0045898	regulation of RNA polymerase II transcriptional preinitiation complex assembly	0.00565685	0.0215768	15.7895	3	PSMC2, PSMC6, TP53
GO:0045899	positive regulation of RNA polymerase II transcriptional preinitiation complex assembly	0.00228397	0.013257	21.4286	3	PSMC2, PSMC6, TP53
GO:0046034	ATP metabolic process	0.00530337	0.0208235	4.42177	13	ATP5IF1, BID, BPGM, COA6, COX8A, CYCS, ENO1, GAPDH, HOOK2, PGAM1, PMPCB, PTGS2, RHOA
GO:0046364	monosaccharide biosynthetic process	0.0149958	0.0367329	5.30303	7	AKR1A1, BPGM, DGKQ, ENO1, GAPDH, PGAM1, TKT
GO:0046365	monosaccharide catabolic process	0.00472765	0.0194197	7.5	6	AKR1A1, BPGM, ENO1, GAPDH, HOOK2, PGAM1
GO:0046496	nicotinamide nucleotide metabolic process	0.00865955	0.0265759	4.73934	10	BPGM, BST1, ENO1, GAPDH, HOOK2, NAMPT, PDHX, PGAM1, PTGS2, TKT
GO:0046541	saliva secretion	0.00281398	0.0144487	20	3	CHRM3, NEUROG1, TIFAB
GO:0046683	response to organophosphorus	0.0109689	0.0314914	4.83871	9	BUD31, DGKQ, IGFBP5, JUNB, PKD2, PTGS2, RNASEH2A, SNW1, SPHKAP
GO:0046697	decidualization	0.00230013	0.0130667	13.7931	4	JUNB, PTGS2, RNASEH2A, SPP1
GO:0046700	heterocycle catabolic process	3.39814e-05	0.00041241	4.23841	32	BPGM, DNASE2, ENO1, FAU, GAPDH, HMGB2, HNMT, HOOK2, IDUA, NLRP6, PELO, PGAM1, RNASEH2A, RPL21, RPL23A, RPL27, RPL28, RPL29, RPL35, RPL36A, RPL7, RPL7A, RPLP1, RPS23, RPS3, RPS3A, RPS6, RPS9, RPSA, SLC35A2, TRIR, VIM
GO:0048026	positive regulation of mRNA splicing, via spliceosome	0.00861081	0.0267336	13.6364	3	SNW1, SPHKAP, TRA2B
GO:0048659	smooth muscle cell proliferation	0.0217386	0.0436406	4.57143	8	ADAMTS1, AKR1A1, GSTP1, IGFBP5, KALRN, NAMPT, PTGS2, SKP2
GO:0048661	positive regulation of smooth muscle cell proliferation	0.0225246	0.0435803	5.35714	6	ADAMTS1, AKR1A1, IGFBP5, NAMPT, PTGS2, SKP2
GO:0050654	chondroitin sulfate proteoglycan metabolic process	0.0173256	0.0388733	7.84314	4	B3GAT1, DSE, IDUA, NDNF
GO:0050729	positive regulation of inflammatory response	0.0180451	0.0398185	4.73373	8	BTK, CD28, F12, GPRC5B, MXD3, PTGS2, RNASEH2A, RPSA
GO:0051017	actin filament bundle assembly	0.00454794	0.0195855	5.20833	10	ARRB1, BUD31, CENPJ, ITGB5, MAST1, PFN3, RHOA, SNW1, SPHKAP, WAS
GO:0051083	'de novo' cotranslational protein folding	2.90262e-05	0.0003875	75	3	DNAJC2, HSPD1, PMPCB
GO:0051084	'de novo' posttranslational protein folding	0.0240435	0.0458544	9.375	3	GAK, RTN3, SLC35A2
GO:0051123	RNA polymerase II transcriptional preinitiation complex assembly	0.00683837	0.0240243	10.2564	4	MED6, PSMC2, PSMC6, TP53
GO:0051156	glucose 6-phosphate metabolic process	0.0122008	0.0335836	8.69565	4	BPGM, HOOK2, PGAM1, TKT
GO:0051289	protein homotetramerization	0.0271944	0.0490602	5.12821	6	APIP, ARRB1, ATP5IF1, DHPS, PKD2, TP53
GO:0051384	response to glucocorticoid	0.00812622	0.0258298	4.78469	10	CALM3, FIBIN, GSTP1, IGFBP2, ISL1, PTGS2, RAPH1, RHOA, RPL36A, SLC35A2
GO:0051492	regulation of stress fiber assembly	0.00609125	0.022279	6.30631	7	BUD31, CENPJ, MAST1, RHOA, SNW1, SPHKAP, WAS
GO:0051494	negative regulation of cytoskeleton organization	0.014332	0.0364442	4.93827	8	AIMP1, CENPJ, HDAC6, MAST1, REPS2, SNW1, SPHKAP, WAS
GO:0051497	negative regulation of stress fiber assembly	0.000479919	0.00457637	14.7059	5	CENPJ, MAST1, SNW1, SPHKAP, WAS
GO:0051591	response to cAMP	0.0138869	0.0359981	5.38462	7	DGKQ, IGFBP5, JUNB, PKD2, RNASEH2A, SNW1, SPHKAP
GO:0051788	response to misfolded protein	0.0221013	0.0440376	9.67742	3	F12, HDAC6, SLC35A2
GO:0051926	negative regulation of calcium ion transport	0.0264882	0.0481113	5.81395	5	CALM3, PKD2, PTGS2, SNW1, SPHKAP
GO:0060135	maternal process involved in female pregnancy	0.00833697	0.0261879	6.66667	6	AKR1A1, JUNB, KLF1, PTGS2, RNASEH2A, SPP1
GO:0060260	regulation of transcription initiation from RNA polymerase II promoter	0.00748358	0.0256169	10	4	PSMC2, PSMC6, TP53, ZNF451
GO:0060261	positive regulation of transcription initiation from RNA polymerase II promoter	0.018485	0.0401259	10.3448	3	PSMC2, PSMC6, TP53
GO:0060349	bone morphogenesis	0.0148727	0.0367686	5.88235	6	IFITM5, NEUROG1, RAB23, RTN3, SERPINH1, TIFAB
GO:0061469	regulation of type B pancreatic cell proliferation	0.00754416	0.0251786	14.2857	3	FMC1, RPL36A, WDR13
GO:0061572	actin filament bundle organization	0.0050663	0.0201896	5.12821	10	ARRB1, BUD31, CENPJ, ITGB5, MAST1, PFN3, RHOA, SNW1, SPHKAP, WAS
GO:0061615	glycolytic process through fructose-6-phosphate	0.00115614	0.00857474	12.1951	5	BPGM, ENO1, GAPDH, HOOK2, PGAM1
GO:0061620	glycolytic process through glucose-6-phosphate	0.00115614	0.00857474	12.1951	5	BPGM, ENO1, GAPDH, HOOK2, PGAM1
GO:0061621	canonical glycolysis	0.00103143	0.00786831	12.5	5	BPGM, ENO1, GAPDH, HOOK2, PGAM1
GO:0061718	glucose catabolic process to pyruvate	0.00103143	0.00786831	12.5	5	BPGM, ENO1, GAPDH, HOOK2, PGAM1
GO:0070373	negative regulation of ERK1 and ERK2 cascade	0.00189323	0.0120355	7.77778	7	ARRB1, GSTP1, NLRP6, RGS14, RPL36A, SIRT3, SYNJ2BP
GO:0070507	regulation of microtubule cytoskeleton organization	0.0202975	0.0416878	4.14938	10	AIMP1, CENPJ, HDAC6, MARK2, MAST1, REPS2, RHOA, RPS3, SENP6, STAG1
GO:0070585	protein localization to mitochondrion	0.0244799	0.046029	4.46927	8	ATP5IF1, BID, CALM3, HOOK2, HSPD1, PMPCB, TIMM17B, TP53
GO:0070841	inclusion body assembly	0.0137283	0.0359358	11.5385	3	HDAC6, PSMC6, REPS2
GO:0070849	response to epidermal growth factor	0.0242214	0.0458661	5.95238	5	GSTP1, RPL36A, SNW1, SPHKAP, SYAP1
GO:0070897	DNA-templated transcriptional preinitiation complex assembly	0.022264	0.0437096	7.27273	4	MED6, PSMC2, PSMC6, TP53
GO:0070972	protein localization to endoplasmic reticulum	7.48632e-10	2.85549e-08	12.0805	18	FAU, IDUA, RPL21, RPL23A, RPL27, RPL28, RPL29, RPL35, RPL36A, RPL7, RPL7A, RPLP1, RPS23, RPS3, RPS3A, RPS6, RPS9, RPSA
GO:0071364	cellular response to epidermal growth factor stimulus	0.0191132	0.0405018	6.32911	5	GSTP1, RPL36A, SNW1, SPHKAP, SYAP1
GO:0071470	cellular response to osmotic stress	0.0025911	0.0141189	10.2041	5	AKR1A1, CAB39, PKD2, PTGS2, RPL36A
GO:0072524	pyridine-containing compound metabolic process	0.0128084	0.0345438	4.46429	10	BPGM, BST1, ENO1, GAPDH, HOOK2, NAMPT, PDHX, PGAM1, PTGS2, TKT
GO:0072594	establishment of protein localization to organelle	4.63382e-07	9.51715e-06	5.02959	34	ATP5IF1, BID, CALM3, DECR2, FAU, H2AFY, HOOK2, HSPD1, IDUA, MXD3, PEX26, PHB2, PMPCB, PTGS2, RAB23, RPL21, RPL23A, RPL27, RPL28, RPL29, RPL35, RPL36A, RPL7, RPL7A, RPLP1, RPS23, RPS3, RPS3A, RPS6, RPS9, RPSA, TIMM17B, TNPO2, TP53
GO:0072599	establishment of protein localization to endoplasmic reticulum	5.12828e-11	2.7385e-09	14.1732	18	FAU, IDUA, RPL21, RPL23A, RPL27, RPL28, RPL29, RPL35, RPL36A, RPL7, RPL7A, RPLP1, RPS23, RPS3, RPS3A, RPS6, RPS9, RPSA
GO:0072655	establishment of protein localization to mitochondrion	0.0224025	0.0436603	4.54545	8	ATP5IF1, BID, CALM3, HOOK2, HSPD1, PMPCB, TIMM17B, TP53
GO:0072657	protein localization to membrane	1.58522e-08	4.23253e-07	5.38244	38	ARL5A, ASNA1, BID, CALM3, CENPJ, CPLX1, FAU, GAK, HRASLS5, IDUA, KALRN, LGALS12, LIN7C, PCSK1N, PEX26, PRDX2, PRKCI, RELN, RPL21, RPL23A, RPL27, RPL28, RPL29, RPL35, RPL36A, RPL7, RPL7A, RPLP1, RPS23, RPS3, RPS3A, RPS6, RPS9, RPSA, SNW1, SPHKAP, TP53, VPS35
GO:0090022	regulation of neutrophil chemotaxis	0.0141149	0.0362372	8.33333	4	BST1, JAM3, RPSA, TRAPPC2
GO:0090150	establishment of protein localization to membrane	6.5155e-12	1.73964e-09	8.24742	32	ASNA1, BID, CALM3, CPLX1, FAU, HRASLS5, IDUA, KALRN, LGALS12, PEX26, PRDX2, PRKCI, RPL21, RPL23A, RPL27, RPL28, RPL29, RPL35, RPL36A, RPL7, RPL7A, RPLP1, RPS23, RPS3, RPS3A, RPS6, RPS9, RPSA, SNW1, SPHKAP, TP53, VPS35
GO:0097066	response to thyroid hormone	0.00462657	0.0193015	11.4286	4	AKR1A1, GATA1, SLC26A5, SLC34A1
GO:0097094	craniofacial suture morphogenesis	0.00754416	0.0251786	14.2857	3	NEUROG1, RAB23, TIFAB
GO:0097120	receptor localization to synapse	0.026477	0.0484202	6.89655	4	CPLX1, LGALS12, RELN, VPS35
GO:0098780	response to mitochondrial depolarisation	0.0168107	0.0380377	10.7143	3	ATP5IF1, HDAC6, HOOK2
GO:0098877	neurotransmitter receptor transport to plasma membrane	0.00754416	0.0251786	14.2857	3	CPLX1, LGALS12, VPS35
GO:0098969	neurotransmitter receptor transport to postsynaptic membrane	0.00754416	0.0251786	14.2857	3	CPLX1, LGALS12, VPS35
GO:0099072	regulation of postsynaptic membrane neurotransmitter receptor levels	0.01477	0.0368559	6.75676	5	CPLX1, LGALS12, PORCN, PRKCI, VPS35
GO:0099632	protein transport within plasma membrane	0.0097614	0.0289588	13.0435	3	CPLX1, LGALS12, VPS35
GO:0099637	neurotransmitter receptor transport	0.0097614	0.0289588	13.0435	3	CPLX1, LGALS12, VPS35
GO:0110020	regulation of actomyosin structure organization	0.0100334	0.0294387	5.7377	7	BUD31, CENPJ, MAST1, RHOA, SNW1, SPHKAP, WAS
GO:1900034	regulation of cellular response to heat	0.00928809	0.0278643	7.57576	5	BAG2, DNAJC2, PMPCB, RTN3, SERPINA2
GO:1901028	regulation of mitochondrial outer membrane permeabilization involved in apoptotic signaling pathway	0.0196992	0.0414149	7.54717	4	ACAA2, ATP5IF1, BID, TP53
GO:1901361	organic cyclic compound catabolic process	2.77808e-05	0.000390393	4.16157	34	BPGM, CYP7A1, DNASE2, ENO1, FAU, GAPDH, HMGB2, HNMT, HOOK2, IDUA, NLRP6, PELO, PGAM1, RNASEH2A, RPL21, RPL23A, RPL27, RPL28, RPL29, RPL35, RPL36A, RPL7, RPL7A, RPLP1, RPS23, RPS3, RPS3A, RPS6, RPS9, RPSA, SLC35A2, SPP1, TRIR, VIM
GO:1901657	glycosyl compound metabolic process	0.0159514	0.037035	4.54545	9	AKR1A1, APIP, GLA, MACROD1, PDC, RAB23, RHOA, SLC34A1, UMPS
GO:1902622	regulation of neutrophil migration	0.022264	0.0437096	7.27273	4	BST1, JAM3, RPSA, TRAPPC2
GO:1902904	negative regulation of supramolecular fiber organization	0.0245766	0.0458878	4.79452	7	AIMP1, CENPJ, HDAC6, MAST1, SNW1, SPHKAP, WAS
GO:1903146	regulation of autophagy of mitochondrion	0.0209575	0.0423913	7.40741	4	ATP5IF1, HDAC6, HOOK2, VDAC1
GO:1903319	positive regulation of protein maturation	0.00332632	0.0158594	12.5	4	BAG2, ENO1, F12, TNP1
GO:1903540	establishment of protein localization to postsynaptic membrane	0.00861081	0.0267336	13.6364	3	CPLX1, LGALS12, VPS35
GO:1903599	positive regulation of autophagy of mitochondrion	0.0152252	0.0362959	11.1111	3	ATP5IF1, HDAC6, HOOK2
GO:1904923	regulation of autophagy of mitochondrion in response to mitochondrial depolarization	0.00754416	0.0251786	14.2857	3	ATP5IF1, HDAC6, HOOK2
GO:1904925	positive regulation of autophagy of mitochondrion in response to mitochondrial depolarization	0.00656005	0.0233538	15	3	ATP5IF1, HDAC6, HOOK2
GO:2000142	regulation of DNA-templated transcription, initiation	0.0162092	0.0373092	8	4	PSMC2, PSMC6, TP53, ZNF451
GO:2000377	regulation of reactive oxygen species metabolic process	0.00161032	0.0110245	5.33333	12	BST1, GLA, GSTP1, HDAC6, HOOK2, PKD2, PRDX2, PTGS2, RHOA, SIRT3, TP53, VDAC1
GO:2000378	negative regulation of reactive oxygen species metabolic process	0.00279773	0.0146469	8.33333	6	GLA, HDAC6, HOOK2, RHOA, SIRT3, VDAC1
GO:2001244	positive regulation of intrinsic apoptotic signaling pathway	0.0164184	0.0374676	6.57895	5	BID, NCK1, RPS3, SKIL, TP53

## Sheet: S10 Fst cand.genes enrich GOs
GOID	GOTerm	P-value	FDR corrected P-value	% Associated Genes	Nr. Genes	Associated Genes Found
GO:0000027	ribosomal large subunit assembly	0.00254531	0.0220593	14.2857	5	MRPL11, RPL24, RPL38, RPL3L, RPL6
GO:0000184	nuclear-transcribed mRNA catabolic process, nonsense-mediated decay	9.44236e-13	6.87404e-11	16.129	25	DCP1B, RNPS1, RPL17, RPL18, RPL21, RPL22, RPL24, RPL28, RPL29, RPL32, RPL36, RPL38, RPL6, RPL7A, RPLP0, RPS12, RPS13, RPS16, RPS2, RPS21, RPS23, RPS25, RPS26, RPS6, RPSA
GO:0000462	maturation of SSU-rRNA from tricistronic rRNA transcript (SSU-rRNA, 5.8S rRNA, LSU-rRNA)	0.00063751	0.00644593	15.3846	6	BMS1, RPS16, RPS21, RPSA, TBL3, TXNDC5
GO:0000479	endonucleolytic cleavage of tricistronic rRNA transcript (SSU-rRNA, 5.8S rRNA, LSU-rRNA)	0.00737691	0.0497259	20	3	BMS1, RPS21, RPSA
GO:0000956	nuclear-transcribed mRNA catabolic process	1.78853e-08	7.23363e-07	9.92366	26	DCP1B, DHX36, RNPS1, RPL17, RPL18, RPL21, RPL22, RPL24, RPL28, RPL29, RPL32, RPL36, RPL38, RPL6, RPL7A, RPLP0, RPS12, RPS13, RPS16, RPS2, RPS21, RPS23, RPS25, RPS26, RPS6, RPSA
GO:0002181	cytoplasmic translation	3.19248e-05	0.000484192	10.6557	13	CPEB4, DHX36, RPL18, RPL22, RPL24, RPL29, RPL32, RPL36, RPL38, RPL6, RPS21, RPS23, RPS26
GO:0002281	macrophage activation involved in immune response	0.00379258	0.0306778	25	3	IL33, RPSA, SUCNR1
GO:0006364	rRNA processing	0.000352983	0.00401518	7.11297	17	BMS1, DDX27, MPHOSPH10, MRM2, PA2G4, RPL18, RPL7A, RPS16, RPS2, RPS21, RPS6, RPSA, RPUSD1, SLPI, TBL3, TSR3, TXNDC5
GO:0006396	RNA processing	0.000385553	0.00425277	4.5208	50	AAR2, ABCC6, BMS1, CCNL1, CELF4, CWC22, DDX27, DHX35, DHX36, HNRNPA3, HNRNPF, HNRNPH2, LAGE3, MPHOSPH10, MRM2, PA2G4, PABPC1L, PABPC4, PPIA, PPIE, PRKRA, PRPF4B, QTRT2, RBM11, RBMXL1, RNPS1, RPL18, RPL7A, RPP40, RPS13, RPS16, RPS2, RPS21, RPS26, RPS6, RPSA, RPUSD1, SLC9A3R2, SLPI, SMNDC1, SNRNP25, SNRPA1, SRRM2, TBL3, THOC6, TP53RK, TRIT1, TSR3, TXNDC5, UBE2V1
GO:0006401	RNA catabolic process	9.66933e-06	0.000175982	6.72854	29	DCP1B, DHX36, NPM1, PABPC4, RNPS1, RPL17, RPL18, RPL21, RPL22, RPL24, RPL28, RPL29, RPL32, RPL36, RPL38, RPL6, RPL7A, RPLP0, RPS12, RPS13, RPS16, RPS2, RPS21, RPS23, RPS25, RPS26, RPS6, RPSA, YWHAB
GO:0006402	mRNA catabolic process	1.67872e-06	4.0737e-05	7.36041	29	DCP1B, DHX36, NPM1, PABPC4, RNPS1, RPL17, RPL18, RPL21, RPL22, RPL24, RPL28, RPL29, RPL32, RPL36, RPL38, RPL6, RPL7A, RPLP0, RPS12, RPS13, RPS16, RPS2, RPS21, RPS23, RPS25, RPS26, RPS6, RPSA, YWHAB
GO:0006412	translation	2.12471e-07	6.44497e-06	6.16798	47	AIMP1, CACNA1C, CELF4, CPEB4, DHX36, EEF1B2, EEF1E1, EEF1G, EIF2S2, EIF4A1, ELOB, GAPDH, GFM1, MRPL11, MRPS34, NPM1, PA2G4, PABPC4, RPL17, RPL18, RPL21, RPL22, RPL24, RPL28, RPL29, RPL32, RPL36, RPL38, RPL3L, RPL6, RPL7A, RPLP0, RPS12, RPS13, RPS16, RPS2, RPS21, RPS23, RPS25, RPS26, RPS6, RPSA, SLA2, TARSL2, TXNDC5, UBE2I, ZNF598
GO:0006413	translational initiation	2.37382e-09	1.08009e-07	10.9244	26	EIF2S2, EIF4A1, NPM1, RPL17, RPL18, RPL21, RPL22, RPL24, RPL28, RPL29, RPL32, RPL36, RPL38, RPL6, RPL7A, RPLP0, RPS12, RPS13, RPS16, RPS2, RPS21, RPS23, RPS25, RPS26, RPS6, RPSA
GO:0006518	peptide metabolic process	1.81158e-06	4.12135e-05	5.43033	53	AIMP1, CACNA1C, CELF4, CHRNA7, CPEB4, DCP1B, DHX36, EEF1B2, EEF1E1, EEF1G, EIF2S2, EIF4A1, ELOB, GAPDH, GFM1, HAGH, IDH1, MRPL11, MRPS34, NFE2L2, NKG7, NPM1, PA2G4, PABPC4, RPL17, RPL18, RPL21, RPL22, RPL24, RPL28, RPL29, RPL32, RPL36, RPL38, RPL3L, RPL6, RPL7A, RPLP0, RPS12, RPS13, RPS16, RPS2, RPS21, RPS23, RPS25, RPS26, RPS6, RPSA, SLA2, TARSL2, TXNDC5, UBE2I, ZNF598
GO:0006605	protein targeting	7.88054e-07	2.04894e-05	6.95297	34	BAG3, BID, CEMIP, DDX27, GNPTG, IDH1, KCNB1, RPL17, RPL18, RPL21, RPL22, RPL24, RPL28, RPL29, RPL32, RPL36, RPL38, RPL6, RPL7A, RPLP0, RPS12, RPS13, RPS16, RPS2, RPS21, RPS23, RPS25, RPS26, RPS6, RPSA, TOMM34, UBE2L3, WNK1, YWHAB
GO:0006612	protein targeting to membrane	3.52565e-10	1.83334e-08	11.9266	26	CEMIP, KCNB1, RPL17, RPL18, RPL21, RPL22, RPL24, RPL28, RPL29, RPL32, RPL36, RPL38, RPL6, RPL7A, RPLP0, RPS12, RPS13, RPS16, RPS2, RPS21, RPS23, RPS25, RPS26, RPS6, RPSA, WNK1
GO:0006613	cotranslational protein targeting to membrane	1.48365e-13	2.70024e-11	19.3277	23	RPL17, RPL18, RPL21, RPL22, RPL24, RPL28, RPL29, RPL32, RPL36, RPL38, RPL6, RPL7A, RPLP0, RPS12, RPS13, RPS16, RPS2, RPS21, RPS23, RPS25, RPS26, RPS6, RPSA
GO:0006614	SRP-dependent cotranslational protein targeting to membrane	4.61957e-14	1.68152e-11	20.354	23	RPL17, RPL18, RPL21, RPL22, RPL24, RPL28, RPL29, RPL32, RPL36, RPL38, RPL6, RPL7A, RPLP0, RPS12, RPS13, RPS16, RPS2, RPS21, RPS23, RPS25, RPS26, RPS6, RPSA
GO:0006886	intracellular protein transport	0.000501501	0.00521561	4.37247	54	BAG3, BID, CEMIP, CSE1L, DDX27, GNPTG, IDH1, ITPRID2, JAK2, KCNB1, KDELR1, KPNA2, MAPK8IP3, NMD3, NPM1, PAK1IP1, PKD1, RANBP6, RANGRF, RIC1, RNPS1, RPL17, RPL18, RPL21, RPL22, RPL24, RPL28, RPL29, RPL32, RPL36, RPL38, RPL6, RPL7A, RPLP0, RPS12, RPS13, RPS16, RPS2, RPS21, RPS23, RPS25, RPS26, RPS6, RPSA, SEC23IP, SELENOS, STX7, THOC6, TOMM34, TSC2, UBE2L3, VCP, WNK1, YWHAB
GO:0007214	gamma-aminobutyric acid signaling pathway	0.000758368	0.0074607	18.5185	5	GABRA1, GABRA6, GABRB2, GABRG2, PHF24
GO:0010660	regulation of muscle cell apoptotic process	0.00605038	0.0423526	8.86076	7	BAG3, EDN1, IL12B, JAK2, NFE2L2, PDE1A, STK4
GO:0010918	positive regulation of mitochondrial membrane potential	0.00379258	0.0306778	25	3	BID, STOML2, VCP
GO:0016071	mRNA metabolic process	8.29793e-06	0.000167803	5.18962	52	AAR2, ABCC6, CELF4, CWC22, DCP1B, DHX35, DHX36, HNRNPA3, HNRNPF, HNRNPH2, NPM1, PABPC1L, PABPC4, PKD1, PPIA, PPIE, PRKRA, PRPF4B, RBM11, RBMXL1, RNPS1, RPL17, RPL18, RPL21, RPL22, RPL24, RPL28, RPL29, RPL32, RPL36, RPL38, RPL6, RPL7A, RPLP0, RPS12, RPS13, RPS16, RPS2, RPS21, RPS23, RPS25, RPS26, RPS6, RPSA, SLC9A3R2, SMNDC1, SNRNP25, SNRPA1, SRRM2, THOC6, UBE2V1, YWHAB
GO:0016072	rRNA metabolic process	0.00101543	0.00947739	6.29371	18	BMS1, DDX27, MPHOSPH10, MRM2, PA2G4, RPL18, RPL7A, RPS16, RPS2, RPS21, RPS6, RPSA, RPUSD1, SLA2, SLPI, TBL3, TSR3, TXNDC5
GO:0019439	aromatic compound catabolic process	5.10802e-05	0.000715123	5.29032	41	CECR2, DCP1B, DHX36, ENPP1, GAPDH, HMGB2, LDHA, NPM1, NT5C1A, NTHL1, PABPC4, PDE1A, PKD1, RNPS1, RPL17, RPL18, RPL21, RPL22, RPL24, RPL28, RPL29, RPL32, RPL36, RPL38, RPL6, RPL7A, RPLP0, RPS12, RPS13, RPS16, RPS2, RPS21, RPS23, RPS25, RPS26, RPS6, RPSA, SAMHD1, SLPI, VCP, YWHAB
GO:0022613	ribonucleoprotein complex biogenesis	0.000387062	0.00414385	5.386	30	AAR2, BMS1, CELF4, DDX27, MPHOSPH10, MRM2, MRPL11, NMD3, NPM1, PA2G4, PAK1IP1, RPL18, RPL24, RPL38, RPL3L, RPL6, RPL7A, RPLP0, RPS16, RPS2, RPS21, RPS23, RPS6, RPSA, RPUSD1, SLC9A3R2, SLPI, TBL3, TSR3, TXNDC5
GO:0030002	cellular anion homeostasis	0.00389573	0.0308271	16.6667	4	ENPP1, GCM2, PKD1, SLC12A5
GO:0030320	cellular monovalent inorganic anion homeostasis	0.00389573	0.0308271	16.6667	4	ENPP1, GCM2, PKD1, SLC12A5
GO:0030490	maturation of SSU-rRNA	6.8737e-05	0.000893582	13.8462	9	BMS1, MPHOSPH10, RPS16, RPS21, RPSA, SLPI, TBL3, TSR3, TXNDC5
GO:0030643	cellular phosphate ion homeostasis	0.00737691	0.0497259	20	3	ENPP1, GCM2, PKD1
GO:0031952	regulation of protein autophosphorylation	0.00308862	0.0255513	10	7	DCP1B, ENPP1, PKD1, RPSA, SRC, TESK1, WNK1
GO:0031953	negative regulation of protein autophosphorylation	0.00524852	0.0382092	15.3846	4	ENPP1, PKD1, RPSA, TESK1
GO:0033365	protein localization to organelle	0.00416073	0.0322236	4.13983	45	ABHD17C, BAG3, BID, CHD6, CSE1L, DDX27, FAM83D, GNPTG, IDH1, JAK2, KDELR1, KPNA2, NEURL1B, NMD3, PAK1IP1, PKD1, RANBP6, RPL17, RPL18, RPL21, RPL22, RPL24, RPL28, RPL29, RPL32, RPL36, RPL38, RPL6, RPL7A, RPLP0, RPS12, RPS13, RPS16, RPS2, RPS21, RPS23, RPS25, RPS26, RPS6, RPSA, SRC, TOMM34, TSC2, UBE2L3, YWHAB
GO:0034470	ncRNA processing	0.000992327	0.00950544	5.63725	23	BMS1, DDX27, LAGE3, MPHOSPH10, MRM2, PA2G4, PRKRA, QTRT2, RPL18, RPL7A, RPP40, RPS16, RPS2, RPS21, RPS6, RPSA, RPUSD1, SLPI, TBL3, TP53RK, TRIT1, TSR3, TXNDC5
GO:0034655	nucleobase-containing compound catabolic process	8.50796e-06	0.000162995	5.78035	40	CECR2, DCP1B, DHX36, ENPP1, GAPDH, HMGB2, LDHA, NPM1, NT5C1A, NTHL1, PABPC4, PDE1A, PKD1, RNPS1, RPL17, RPL18, RPL21, RPL22, RPL24, RPL28, RPL29, RPL32, RPL36, RPL38, RPL6, RPL7A, RPLP0, RPS12, RPS13, RPS16, RPS2, RPS21, RPS23, RPS25, RPS26, RPS6, RPSA, SAMHD1, VCP, YWHAB
GO:0034660	ncRNA metabolic process	0.00693577	0.0476343	4.53809	28	AIMP1, BMS1, DDX27, EEF1E1, LAGE3, MPHOSPH10, MRM2, PA2G4, PRKRA, QTRT2, RPL18, RPL7A, RPP40, RPS16, RPS2, RPS21, RPS6, RPSA, RPUSD1, SLA2, SLPI, TARSL2, TBL3, TP53RK, TRIT1, TSR3, TXNDC5, UBE2I
GO:0034776	response to histamine	0.00737691	0.0497259	20	3	GABRA1, GABRB2, GABRG2
GO:0035305	negative regulation of dephosphorylation	0.00490488	0.0364363	7.24638	10	ANKRD26, DMBT1, KDM5A, LMTK3, MPHOSPH10, PHACTR1, PKMYT1, PPP1R16B, WNK1, YWHAB
GO:0042254	ribosome biogenesis	2.20433e-06	4.71986e-05	7.76119	26	BMS1, DDX27, MPHOSPH10, MRM2, MRPL11, NMD3, NPM1, PA2G4, PAK1IP1, RPL18, RPL24, RPL38, RPL3L, RPL6, RPL7A, RPLP0, RPS16, RPS2, RPS21, RPS6, RPSA, RPUSD1, SLPI, TBL3, TSR3, TXNDC5
GO:0042255	ribosome assembly	0.00135338	0.0123157	10.2564	8	MRPL11, NPM1, RPL24, RPL38, RPL3L, RPL6, RPSA, TXNDC5
GO:0042273	ribosomal large subunit biogenesis	0.00605038	0.0423526	8.86076	7	MRPL11, PAK1IP1, RPL24, RPL38, RPL3L, RPL6, RPL7A
GO:0042274	ribosomal small subunit biogenesis	3.24935e-05	0.000473105	12.3596	11	BMS1, MPHOSPH10, RPL38, RPS16, RPS21, RPS6, RPSA, SLPI, TBL3, TSR3, TXNDC5
GO:0042474	middle ear morphogenesis	0.00389573	0.0308271	16.6667	4	EDN1, NKX3-2, PRKRA, RPL38
GO:0043043	peptide biosynthetic process	1.13338e-07	3.75044e-06	6.17128	49	AIMP1, CACNA1C, CELF4, CPEB4, DHX36, EEF1B2, EEF1E1, EEF1G, EIF2S2, EIF4A1, ELOB, GAPDH, GFM1, HAGH, MRPL11, MRPS34, NFE2L2, NPM1, PA2G4, PABPC4, RPL17, RPL18, RPL21, RPL22, RPL24, RPL28, RPL29, RPL32, RPL36, RPL38, RPL3L, RPL6, RPL7A, RPLP0, RPS12, RPS13, RPS16, RPS2, RPS21, RPS23, RPS25, RPS26, RPS6, RPSA, SLA2, TARSL2, TXNDC5, UBE2I, ZNF598
GO:0043603	cellular amide metabolic process	1.36798e-05	0.000226339	4.78764	62	AIMP1, ARG1, CACNA1C, CELF4, CHRNA7, CPEB4, DCP1B, DHX36, EEF1B2, EEF1E1, EEF1G, EIF2S2, EIF4A1, ELOB, ELOVL2, GAPDH, GBA2, GFM1, HAGH, IDH1, MCEE, MRPL11, MRPS34, NFE2L2, NKG7, NPM1, PA2G4, PABPC4, PPT1, RPL17, RPL18, RPL21, RPL22, RPL24, RPL28, RPL29, RPL32, RPL36, RPL38, RPL3L, RPL6, RPL7A, RPLP0, RPS12, RPS13, RPS16, RPS2, RPS21, RPS23, RPS25, RPS26, RPS6, RPSA, SLA2, SLPI, SPTSSB, TARSL2, TX…
GO:0043604	amide biosynthetic process	5.54545e-07	1.55273e-05	5.60166	54	AIMP1, ARG1, CACNA1C, CELF4, CPEB4, DHX36, EEF1B2, EEF1E1, EEF1G, EIF2S2, EIF4A1, ELOB, ELOVL2, GAPDH, GFM1, HAGH, MRPL11, MRPS34, NFE2L2, NKG7, NPM1, PA2G4, PABPC4, PPT1, RPL17, RPL18, RPL21, RPL22, RPL24, RPL28, RPL29, RPL32, RPL36, RPL38, RPL3L, RPL6, RPL7A, RPLP0, RPS12, RPS13, RPS16, RPS2, RPS21, RPS23, RPS25, RPS26, RPS6, RPSA, SLA2, SPTSSB, TARSL2, TXNDC5, UBE2I, ZNF598
GO:0044265	cellular macromolecule catabolic process	0.00205929	0.0182824	4.08922	55	CCNF, CECR2, DCP1B, DHX36, DMBT1, FBXL14, FBXW11, GFER, HMGB2, IL33, KCTD5, NFE2L2, NPM1, PABPC4, PKD1, PPT1, PRKRA, RGP1, RHBDF1, RIC1, RNF114, RNF146, RNPS1, RPL17, RPL18, RPL21, RPL22, RPL24, RPL28, RPL29, RPL32, RPL36, RPL38, RPL6, RPL7A, RPLP0, RPS12, RPS13, RPS16, RPS2, RPS21, RPS23, RPS25, RPS26, RPS6, RPSA, SELENOS, STUB1, TGFB1I1, UBA6, UBE2E1, UBE2I, UBE2L3, VCP, YWHAB
GO:0044270	cellular nitrogen compound catabolic process	6.48128e-05	0.000873772	5.28402	40	CECR2, DCP1B, DHX36, ENPP1, GAPDH, HMGB2, LDHA, NPM1, NT5C1A, NTHL1, PABPC4, PDE1A, PKD1, RNPS1, RPL17, RPL18, RPL21, RPL22, RPL24, RPL28, RPL29, RPL32, RPL36, RPL38, RPL6, RPL7A, RPLP0, RPS12, RPS13, RPS16, RPS2, RPS21, RPS23, RPS25, RPS26, RPS6, RPSA, SAMHD1, VCP, YWHAB
GO:0045047	protein targeting to ER	3.10163e-13	3.76331e-11	18.6992	23	RPL17, RPL18, RPL21, RPL22, RPL24, RPL28, RPL29, RPL32, RPL36, RPL38, RPL6, RPL7A, RPLP0, RPS12, RPS13, RPS16, RPS2, RPS21, RPS23, RPS25, RPS26, RPS6, RPSA
GO:0045719	negative regulation of glycogen biosynthetic process	0.0060233	0.0429899	21.4286	3	ENPP1, PKD1, SELENOS
GO:0046700	heterocycle catabolic process	2.83188e-05	0.000448176	5.43046	41	CECR2, DCP1B, DHX36, ENPP1, GAPDH, HMGB2, LDHA, NFE2L2, NPM1, NT5C1A, NTHL1, PABPC4, PDE1A, PKD1, RNPS1, RPL17, RPL18, RPL21, RPL22, RPL24, RPL28, RPL29, RPL32, RPL36, RPL38, RPL6, RPL7A, RPLP0, RPS12, RPS13, RPS16, RPS2, RPS21, RPS23, RPS25, RPS26, RPS6, RPSA, SAMHD1, VCP, YWHAB
GO:0070874	negative regulation of glycogen metabolic process	0.00737691	0.0497259	20	3	ENPP1, PKD1, SELENOS
GO:0070972	protein localization to endoplasmic reticulum	2.7907e-12	1.69302e-10	16.1074	24	KDELR1, RPL17, RPL18, RPL21, RPL22, RPL24, RPL28, RPL29, RPL32, RPL36, RPL38, RPL6, RPL7A, RPLP0, RPS12, RPS13, RPS16, RPS2, RPS21, RPS23, RPS25, RPS26, RPS6, RPSA
GO:0071420	cellular response to histamine	0.00290339	0.0245775	27.2727	3	GABRA1, GABRB2, GABRG2
GO:0072501	cellular divalent inorganic anion homeostasis	0.00737691	0.0497259	20	3	ENPP1, GCM2, PKD1
GO:0072502	cellular trivalent inorganic anion homeostasis	0.00737691	0.0497259	20	3	ENPP1, GCM2, PKD1
GO:0072594	establishment of protein localization to organelle	1.15571e-05	0.000200323	5.76923	39	BAG3, BID, CSE1L, DDX27, GNPTG, IDH1, JAK2, KPNA2, NEURL1B, PAK1IP1, PKD1, RANBP6, RPL17, RPL18, RPL21, RPL22, RPL24, RPL28, RPL29, RPL32, RPL36, RPL38, RPL6, RPL7A, RPLP0, RPS12, RPS13, RPS16, RPS2, RPS21, RPS23, RPS25, RPS26, RPS6, RPSA, TOMM34, TSC2, UBE2L3, YWHAB
GO:0072599	establishment of protein localization to endoplasmic reticulum	6.29453e-13	5.72802e-11	18.1102	23	RPL17, RPL18, RPL21, RPL22, RPL24, RPL28, RPL29, RPL32, RPL36, RPL38, RPL6, RPL7A, RPLP0, RPS12, RPS13, RPS16, RPS2, RPS21, RPS23, RPS25, RPS26, RPS6, RPSA
GO:0072657	protein localization to membrane	0.000143843	0.001689	5.24079	37	BID, CEMIP, CHD6, ITPRID2, KCNB1, MACF1, MESD, RAB26, RAB40C, RANGRF, RPL17, RPL18, RPL21, RPL22, RPL24, RPL28, RPL29, RPL32, RPL36, RPL38, RPL6, RPL7A, RPLP0, RPS12, RPS13, RPS16, RPS2, RPS21, RPS23, RPS25, RPS26, RPS6, RPSA, SH3PXD2B, STX7, WNK1, YWHAB
GO:0072697	protein localization to cell cortex	0.00483039	0.0366305	23.0769	3	EPB41L2, GNAI1, NUBP2
GO:0090150	establishment of protein localization to membrane	3.63175e-08	1.32196e-06	8.24742	32	BID, CEMIP, CHD6, ITPRID2, KCNB1, MACF1, RAB26, RPL17, RPL18, RPL21, RPL22, RPL24, RPL28, RPL29, RPL32, RPL36, RPL38, RPL6, RPL7A, RPLP0, RPS12, RPS13, RPS16, RPS2, RPS21, RPS23, RPS25, RPS26, RPS6, RPSA, WNK1, YWHAB
GO:1901361	organic cyclic compound catabolic process	7.87907e-05	0.000988959	5.14076	42	CECR2, DCP1B, DHX36, ENPP1, GAPDH, HMGB2, LDHA, NFE2L2, NPM1, NT5C1A, NTHL1, PABPC4, PDE1A, PKD1, RNPS1, RPL17, RPL18, RPL21, RPL22, RPL24, RPL28, RPL29, RPL32, RPL36, RPL38, RPL6, RPL7A, RPLP0, RPS12, RPS13, RPS16, RPS2, RPS21, RPS23, RPS25, RPS26, RPS6, RPSA, SAMHD1, SLPI, VCP, YWHAB
GO:1901566	organonitrogen compound biosynthetic process	9.3901e-05	0.00113933	4.06578	89	ABHD17C, AIMP1, ARG1, B3GALNT1, BCAT2, CACNA1C, CEBPB, CELF4, CEMIP, CHST15, CPEB4, CTPS1, DHX36, EEF1B2, EEF1E1, EEF1G, EIF2S2, EIF4A1, ELOB, ELOVL2, FGF21, FUT1, FUT2, GAPDH, GFER, GFM1, GMPS, GUCA2A, GUCA2B, HAGH, HS3ST6, LDHA, LPIN3, MPI, MRPL11, MRPS34, NFE2L2, NKG7, NME3, NPM1, NPR2, PA2G4, PABPC4, PIGO, PIGQ, PKD1, PPCS, PPT1, RIMKLA, RPL17, RPL18, RPL21, RPL22, RPL24, RPL28, RPL29, RPL32,…

## Sheet: Table S12 DE genes
Table S12. Genes differentially expressed between dead and survivors.
GeneID	Gene name	Fulle name and species	Matched gene name (Homo sapiens)	logFC	logCPM	PValue	FDR
RHOP_00056917	LRG1	Leucine-rich alpha-2-glycoprotein (Homo sapiens)	LRG1	3.21623	9.35208	3.77e-09	3.7e-05
RHOP_00027105	Krt8	Keratin type II cytoskeletal 8 (Rattus norvegicus)	KRT8	4.73193	4.92214	5.07e-09	3.7e-05
RHOP_00016093	Chi3l1	Chitinase-3-like protein 1 (Rattus norvegicus)	CHI3L1	5.2925	7.61186	1e-07	0.000492
RHOP_00045298	Fabp1	Fatty acid-binding protein liver (Mus musculus)	FABP1	-3.37177	9.33204	1.71e-07	0.000614
RHOP_00010998	Nr1d1	Nuclear receptor subfamily 1 group D member 1 (Mus musculus)	NR1D1	3.22295	4.4578	2.08e-07	0.000614
RHOP_00057238	Sult1c1	Sulfotransferase 1C1 (Mus musculus)	SULT1C1	-5.63755	2.13139	4.05e-07	0.00083
RHOP_00019148	Il1rap	Interleukin-1 receptor accessory protein (Mus musculus)	IL1RAP	-2.07581	4.94365	4.2e-07	0.00083
RHOP_00058726	Bpifb1	BPI fold-containing family B member 1 (Mus musculus)	BPIFB1	5.05175	8.26201	4.5e-07	0.00083
RHOP_00005080	Ltf	Lactotransferrin (Mus musculus)	LTF	3.89121	4.57127	5.44e-07	0.000891
RHOP_00006530	Saa2	Serum amyloid A-2 protein (Mus musculus)	SAA2	2.34757	14.5213	1e-06	0.001517
RHOP_00057901	Cd177	CD177 antigen (Mus musculus)	CD177	5.37012	1.08454	2e-06	0.00311
RHOP_00010997	THRA	Thyroid hormone receptor alpha (Sus scrofa)	THRA	2.37644	4.5735	7e-06	0.008776
RHOP_00053172	Lppr3	Lipid phosphate phosphatase-related protein type 3 (Rattus norvegicus)	LPPR3	-2.45831	5.98185	1.1e-05	0.011756
RHOP_00021061	SLC44A2	Choline transporter-like protein 2 (Pongo abelii)	SLC44A2	4.02929	1.86619	1.1e-05	0.011756
RHOP_00060460	Cd163	Scavenger receptor cysteine-rich type 1 protein M130 (Mus musculus)	CD163	3.8899	0.645718	1.3e-05	0.012261
RHOP_00011534	Prss29	Serine protease 29 (Mus musculus)	PRSS29	3.52771	2.09816	1.3e-05	0.012261
RHOP_00062699	Emilin2	EMILIN-2 (Mus musculus)	EMILIN2	5.6901	2.35223	1.6e-05	0.013168
RHOP_00030974	HMGB2	High mobility group protein B2 (Sus scrofa)	HMGB2	-2.00017	5.05483	1.7e-05	0.013168
RHOP_00048791	PCP4	Purkinje cell protein 4 (Homo sapiens)	PCP4	2.64158	1.6635	1.8e-05	0.013168
RHOP_00006431	Fgf21	Fibroblast growth factor 21 (Mus musculus)	FGF21	4.34228	3.05871	1.8e-05	0.013168
RHOP_00030657	MGARP	Protein MGARP (Homo sapiens)	MGARP	4.39323	1.66078	2.2e-05	0.015215
RHOP_00019992	Slc16a3	Monocarboxylate transporter 4 (Rattus norvegicus)	SLC16A3	4.14038	2.47575	2.5e-05	0.016379
RHOP_00053947	Slc43a3	Solute carrier family 43 member 3 (Mus musculus)	SLC43A3	4.11978	1.15414	2.7e-05	0.016379
RHOP_00011537	Mastin	Canis lupus familiaris)	MASTIN	3.40384	1.01209	2.7e-05	0.016379
RHOP_00020263	Sept9	Septin-9 (Homo sapiens)	SEPT9	3.48341	2.65074	2.8e-05	0.016379
RHOP_00050723	Serpinb1a	Leukocyte elastase inhibitor A (Mus musculus)	SERPINB1	3.70239	3.27489	2.9e-05	0.016532
RHOP_00021051	HIDE1	Protein HIDE1 (Homo sapiens)	HIDE1	4.30683	0.902246	3.3e-05	0.017665
RHOP_00023266	FHL3	Four and a half LIM domains protein 3 (Homo sapiens)	FHL3	6.00398	-0.224644	3.7e-05	0.017665
RHOP_00056291	Ehd2	EH domain-containing protein 2 (Mus musculus)	EHD2	7.21086	-1.07235	3.8e-05	0.017665
RHOP_00019785	Spp1	Osteopontin (Rattus norvegicus)	SPP1	3.6615	5.67372	4e-05	0.017665
RHOP_00003151	Mmp9	Matrix metalloproteinase-9 (Mus musculus)	MMP9	3.14034	5.32219	4.2e-05	0.017665
RHOP_00041464	Vwf	von Willebrand factor (Mus musculus)	VWF	3.50234	0.81946	4.2e-05	0.017665
RHOP_00002858	Lbp	Lipopolysaccharide-binding protein (Rattus norvegicus)	LBP	1.89547	8.41261	4.3e-05	0.017665
RHOP_00070964	HBB	Hemoglobin subunit beta (Marmota marmota marmota)	HBB	-2.56815	9.64461	4.3e-05	0.017665
RHOP_00056856	Mpo	Myeloperoxidase (Mus musculus)	MPO	3.86178	2.08224	4.4e-05	0.017665
RHOP_00006342	ATF5	Cyclic AMP-dependent transcription factor ATF-5 (Homo sapiens)	ATF5	3.7424	5.14079	4.4e-05	0.017665
RHOP_00049332	IL1RN	Interleukin-1 receptor antagonist protein (Homo sapiens)	IL1RN	3.91057	2.83056	4.5e-05	0.017665
RHOP_00052454	Rpsa	40S ribosomal protein SA (Mus musculus)	RPSA	-3.90146	0.630195	4.5e-05	0.017665
RHOP_00030393	Cgref1	Cell growth regulator with EF hand domain protein 1 (Rattus norvegicus)	CGREF1	2.5162	1.10391	4.7e-05	0.017907
RHOP_00050420	Sept5	Septin-5 (Macaca fascicularis)	SEPT5	5.17714	0.690473	5.1e-05	0.018985
RHOP_00053720	ARRDC3	Arrestin domain-containing protein 3 (Homo sapiens)	ARRDC3	-1.81447	5.17058	5.6e-05	0.02018
RHOP_00033183	Csf1r	Macrophage colony-stimulating factor 1 receptor (Mus musculus)	CSF1R	4.48825	1.8388	6.4e-05	0.021466
RHOP_00011600	Npw	Neuropeptide W (Rattus norvegicus)	NPW	3.54157	5.09958	6.5e-05	0.021466
RHOP_00043814	COL1A2	Collagen alpha-2(I) chain (Homo sapiens)	COL1A2	3.1791	3.10777	6.7e-05	0.021466
RHOP_00019610	Plac8	Placenta-specific gene 8 protein (Mus musculus)	PLAC8	3.36494	5.03327	6.7e-05	0.021466
RHOP_00006529	SAA1	Amyloid protein A (Macaca mulatta)	SAA1	2.59669	2.30339	6.7e-05	0.021466
RHOP_00016037	Rnpep	Aminopeptidase B (Mus musculus)	RNPEP	3.24782	2.15403	6.9e-05	0.021466
RHOP_00037197	Mvp	Major vault protein (Mus musculus)	MVP	4.24637	1.05188	7e-05	0.021466
RHOP_00049020	Nid1	Nidogen-1 (Mus musculus)	NID1	3.21175	0.743649	7.3e-05	0.022115
RHOP_00055763	Gpnmb	Transmembrane glycoprotein NMB (Mus musculus)	GPNMB	4.71834	3.95837	7.7e-05	0.02279
RHOP_00065984	Pilrb	Paired immunoglobulin-like type 2 receptor beta (Mus musculus)	PILRB	5.18734	0.81342	8e-05	0.023128
RHOP_00030032	Cacng5	Voltage-dependent calcium channel gamma-5 subunit (Mus musculus)	CACNG5	3.97797	-0.0561601	8.2e-05	0.023244
RHOP_00070652	IFNT	Interferon tau (Giraffa camelopardalis)	IFNT	4.20162	0.480963	8.3e-05	0.023244
RHOP_00001122	Sycp3	Synaptonemal complex protein 3 (Mus musculus)	SYCP3	-2.03917	1.62025	8.6e-05	0.023461
RHOP_00045751	Alph	1-antitrypsin (Meriones unguiculatus)	SERPINA1	1.65319	13.453	8.7e-05	0.023461
RHOP_00036894	Cldn10	Claudin-10 (Mus musculus)	CLDN10	4.67051	1.447	9.2e-05	0.024159
RHOP_00025230	Trem1	Triggering receptor expressed on myeloid cells 1 (Mus musculus)	TREM1	3.54756	1.79035	9.3e-05	0.024159
RHOP_00029056	Bst1	ADP-ribosyl cyclase/cyclic ADP-ribose hydrolase 2 (Rattus norvegicus)	BST1	4.00158	0.986241	0.000108	0.026706
RHOP_00030522	Rpl27	60S ribosomal protein L27 (Rattus norvegicus)	RPL27	-1.76618	4.1673	0.000108	0.026706
RHOP_00000774	YWHAQ	14-3-3 protein theta (Tyrosine 3-Monooxygenase/Tryptophan 5-Monooxygenase Activation Protein Theta) (Pongo abelii)	YWHAQ	3.49571	0.905248	0.000109	0.026706
RHOP_00045551		unknown function		2.09097	5.64665	0.00011	0.026706
RHOP_00055502	Ehd1	EH domain-containing protein 1 (Rattus norvegicus)	EHD1	4.22256	1.88622	0.000119	0.028369
RHOP_00041309	Pim3	Serine/threonine-protein kinase pim-3 (Mus musculus)	PIM3	3.17927	3.07193	0.000127	0.029653
RHOP_00054606	Gck	Glucokinase (Rattus norvegicus)	GCK	-3.45593	1.75983	0.00013	0.029909
RHOP_00046476	Igfbp2	Insulin-like growth factor-binding protein 2 (Mus musculus)	IGFBP2	3.85244	4.29444	0.000136	0.03005
RHOP_00049328	Psd4	PH and SEC7 domain-containing protein 4 (Mus musculus)	PSD4	4.49336	0.345302	0.000139	0.03005
RHOP_00043561	Mfge8	Lactadherin (Mus musculus)	MFGE8	3.44725	0.232284	0.00014	0.03005
RHOP_00041466	Vwf	von Willebrand factor (Mus musculus)	VWF	2.77181	2.21749	0.000142	0.03005
RHOP_00036717	Cpt1a	Carnitine O-palmitoyltransferase 1%2C liver isoform (Mus musculus)	CPT1A	2.01365	4.17361	0.000142	0.03005
RHOP_00002666	Dpp7	Dipeptidyl peptidase 2 (Rattus norvegicus)	DPP7	-1.9931	2.38165	0.000144	0.03005
RHOP_00045560	HSPG2	Basement membrane-specific heparan sulfate proteoglycan core protein (Homo sapiens)	HSPG2	2.66884	2.16777	0.000147	0.03005
RHOP_00042291	Plxnd1	Plexin-D1 (Mus musculus)	PLXND1	3.16994	1.69697	0.00015	0.03005
RHOP_00024223	Tfrc	Transferrin receptor protein 1 (Mus musculus)	TFRC	-1.90614	4.66229	0.00015	0.03005
RHOP_00048662	CMPK1	UMP-CMP kinase (Homo sapiens)	CMPK1	-1.50379	5.84272	0.000152	0.03005
RHOP_00056344	Mmp2	72 kDa type IV collagenase (Mus musculus)	MMP2	4.47024	-1.11585	0.000153	0.03005
RHOP_00019975	Uncharacterized	Uncharacterized protein C17orf62 homolog (Rattus norvegicus)	C17ORF62	4.88678	0.28173	0.000155	0.03005
RHOP_00070880	C4bpa	C4b-binding protein alpha chain (Rattus norvegicus)	C4BPA	4.74548	2.36224	0.000157	0.03005
RHOP_00016017	Csrp1	Cysteine and glycine-rich protein 1 (Mus musculus)	CSRP1	3.68806	1.97039	0.000162	0.030517
RHOP_00008219	Ap1b1	AP-1 complex subunit beta-1 (Mus musculus)	AP1B1	3.46524	0.741198	0.000163	0.030517
RHOP_00066936	C2	Complement C2 (Pongo pygmaeus)	C2	3.2536	4.50541	0.000176	0.032464
RHOP_00062125	Ciart	Circadian-associated transcriptional repressor (Mus musculus)	CIART	2.61875	3.2964	0.000181	0.032591
RHOP_00065095	SSPO	SCO-spondin (Homo sapiens)	SSPO	-2.1137	1.83449	0.000184	0.032591
RHOP_00031024	Atp1b3	Sodium/potassium-transporting ATPase subunit beta-3 (Mus musculus)	ATP1B3	4.7388	-0.574194	0.000184	0.032591
RHOP_00015532	Clk4	Dual specificity protein kinase CLK4 (Mus musculus)	CLK4	-1.73919	2.73182	0.000186	0.032591
RHOP_00031506	Adar	Double-stranded RNA-specific adenosine deaminase (Rattus norvegicus)	ADAR	4.94884	-0.261227	0.000196	0.033866
RHOP_00045549	Alpl	Alkaline phosphatase 2C tissue-nonspecific isozyme (Mus musculus)	ALPL	2.22103	3.63435	0.000197	0.033866
RHOP_00018000	Rgs4	Regulator of G-protein signaling 4 (Rattus norvegicus)	RGS4	2.70208	1.9393	0.0002	0.033972
RHOP_00027134	Snd1	Staphylococcal nuclease domain-containing protein 1 (Rattus norvegicus)	SND1	2.85239	2.0886	0.000209	0.035005
RHOP_00000791	Rrm2	Ribonucleoside-diphosphate reductase subunit M2 (Mus musculus)	RRM2	5.63404	-0.434629	0.000211	0.035005
RHOP_00022576	Rasd1	Dexamethasone-induced Ras-related protein 1 (Mus musculus)	RASD1	3.31149	3.46798	0.000214	0.035005
RHOP_00021706	ACTB	Actin cytoplasmic 1 (Trichosurus vulpecula)	ACTB	2.01926	9.57719	0.000217	0.035005
RHOP_00059805	Anpep	Aminopeptidase N (Rattus norvegicus)	ANPEP	4.06674	2.00737	0.000218	0.035005
RHOP_00052304	Smo	Smoothened homolog (Mus musculus)	SMO	4.25722	1.45652	0.000233	0.036859
RHOP_00031258	Ripk3	Receptor-interacting serine/threonine-protein kinase 3 (Rattus norvegicus)	RIPK3	3.40923	0.699817	0.000238	0.036859
RHOP_00006434	Rasip1	Ras-interacting protein 1 (Mus musculus)	RASIP1	1.63341	4.52768	0.000239	0.036859
RHOP_00066180	ITGB2	Integrin beta-2 (Homo sapiens)	ITGB2	4.86729	0.545147	0.00024	0.036859
RHOP_00045224	Capg	Macrophage-capping protein (Rattus norvegicus)	CAPG	2.63104	5.02289	0.000249	0.03743
RHOP_00022792	Slc34a2	Sodium-dependent phosphate transport protein 2B (Rattus norvegicus)	SLC34A2	3.55562	0.616717	0.000251	0.03743
RHOP_00055475	Capn1	Calpain-1 catalytic subunit (Rattus norvegicus)	CAPN1	2.60079	0.661886	0.000256	0.03743
RHOP_00014076	Rasgrp4	RAS guanyl-releasing protein 4 (Rattus norvegicus)	RASGRP4	3.03484	0.171639	0.000256	0.03743
RHOP_00036518	Lsp1	Lymphocyte-specific protein 1 (Mus musculus)	LSP1	3.1207	4.19389	0.000256	0.03743
RHOP_00059200	S100a8	Protein S100-A8 (Rattus norvegicus)	S100A8	2.69915	6.00383	0.00026	0.037602
RHOP_00025157	EIF4A2	Eukaryotic initiation factor 4A-II (Gallus gallus)	EIF4A2	-2.15373	2.94109	0.000267	0.038177
RHOP_00034512	Accsl	Probable inactive 1-aminocyclopropane-1-carboxylate synthase-like protein 2 (Mus musculus)	ACCSL	4.43517	0.620657	0.000272	0.0386
RHOP_00070817	A1i3	Alpha-1-inhibitor 3 (Rattus norvegicus)	A1I3	3.11264	1.73552	0.000277	0.038645
RHOP_00066926	TNXB	Tenascin-X (Homo sapiens)	TNXB	2.86542	2.16957	0.00028	0.038645
RHOP_00036752	Aldh3b1	Aldehyde dehydrogenase family 3 member B1 (Rattus norvegicus)	ALDH3B1	2.67297	1.32485	0.00028	0.038645
RHOP_00030167	Mrc2	C-type mannose receptor 2 (Mus musculus)	MRC2	4.5791	-0.842744	0.000283	0.038645
RHOP_00020033	P4HB	Protein disulfide-isomerase (Cricetulus griseus)	P4HB	3.36527	4.56381	0.00029	0.0392
RHOP_00038859	RND1	Rho-related GTP-binding protein Rho6 (Homo sapiens)	RND1	3.84977	0.961859	0.000293	0.039303
RHOP_00033159	Pcyox1l	Prenylcysteine oxidase-like (Mus musculus)	PCYOX1L	2.13903	3.61066	0.000301	0.040017
RHOP_00024733	Srrm4	Serine/arginine repetitive matrix protein 4 (Mus musculus)	SRRM4	5.81218	-1.94644	0.000307	0.040017
RHOP_00043144	Cnp	2'3'-cyclic-nucleotide 3'-phosphodiesterase (Rattus norvegicus)	CNP	2.88508	3.4202	0.000309	0.040017
RHOP_00055944	Gusb	Beta-glucuronidase (Mus musculus)	GUSB	1.89977	3.90424	0.000311	0.040017
RHOP_00057569	C8b	Complement component C8 beta chain (Rattus norvegicus)	C8B	2.02625	4.26853	0.000312	0.040017
RHOP_00008080	Spon2	Spondin-2 (Rattus norvegicus)	SPON2	4.82481	-0.946677	0.000316	0.040151
RHOP_00049454	Lcn2	Neutrophil gelatinase-associated lipocalin (Mus musculus)	LCN2	2.1608	11.4878	0.000322	0.040621
RHOP_00070846	A2m	Alpha-2-macroglobulin (Rattus norvegicus)	A2M	3.74589	2.37965	0.000327	0.040914
RHOP_00025222	Trem2	Triggering receptor expressed on myeloid cells 2 (Mus musculus)	TREM2	5.16483	1.17361	0.00033	0.040973
RHOP_00054720	ARPC2	Actin-related protein 2/3 complex subunit 2 (Pongo abelii)	ARPC2	4.14402	0.849834	0.000343	0.042158
RHOP_00043875	IDI1	Isopentenyl-diphosphate Delta-isomerase 1 (Mesocricetus auratus)	IDI1	-1.87407	3.08234	0.000349	0.042238
RHOP_00043008	Grn	Granulins (Rattus norvegicus)	GRN	3.37319	4.846	0.000349	0.042238
RHOP_00003097	Sdc4	Syndecan-4 (Mus musculus)	SDC4	1.40933	5.20417	0.000354	0.042478
RHOP_00054340	Eno3	Beta-enolase (Rattus norvegicus)	ENO3	2.38149	1.79052	0.00036	0.042791
RHOP_00046098	Icam1	Intercellular adhesion molecule 1 (Mus musculus)	ICAM1	2.83692	3.2938	0.000371	0.043089
RHOP_00026544	Gns	N-acetylglucosamine-6-sulfatase (Mus musculus)	GNS	2.1879	4.38066	0.000372	0.043089
RHOP_00038175	Hectd2	Probable E3 ubiquitin-protein ligase HECTD2 (Mus musculus)	HECTD2	-2.34751	0.40554	0.000377	0.043089
RHOP_00021288	Arrdc4	Arrestin domain-containing protein 4 (Mus musculus)	ARRDC4	-1.41102	5.81799	0.000378	0.043089
RHOP_00015456	LSM11	U7 snRNA-associated Sm-like protein LSm11 (Homo sapiens)	LSM11	-1.83009	1.79483	0.000379	0.043089
RHOP_00003919	Pik3cd	Phosphatidylinositol 4%2C5-bisphosphate 3-kinase catalytic subunit delta isoform (Mus musculus)	PIK3CD	3.14948	1.88309	0.00038	0.043089
RHOP_00057089	Sp1	Transcription factor Sp1 (Mus musculus)	SP1	5.03998	-1.42729	0.000383	0.043092
RHOP_00006278	Siglec12	Sialic acid-binding Ig-like lectin 12 (Mus musculus)	SIGLEC12	3.77628	0.941599	0.000388	0.043421
RHOP_00003039	Jph2	Junctophilin-2 (Rattus norvegicus)	JPH2	2.03736	3.87838	0.000391	0.043429
RHOP_00067891	Alas2	5-aminolevulinate synthase%2C erythroid-specific%2C mitochondrial (Mus musculus)	ALAS2	-2.03886	5.56408	0.000396	0.043639
RHOP_00032164	F2R	Proteinase-activated receptor 1 (Cricetulus longicaudatus)	F2R	5.78213	-0.194184	0.000421	0.045656
RHOP_00016506	PKM	Pyruvate kinase PKM (Oryctolagus cuniculus)	PKM	2.5619	5.73384	0.000421	0.045656
RHOP_00037130	Rcn1	Reticulocalbin-1 (Mus musculus)	RCN1	3.37373	1.03676	0.000425	0.045656
RHOP_00059162	Agpat3	1-acyl-sn-glycerol-3-phosphate acyltransferase gamma (Mus musculus)	AGPAT3	1.56838	5.66785	0.000427	0.045656
RHOP_00053170	PTBP1	Polypyrimidine tract-binding protein 1 (Sus scrofa)	PTBP1	2.86233	3.01738	0.000444	0.047131
RHOP_00011723	Naa60	N-alpha-acetyltransferase 60 (Mus musculus)	NAA60	3.66016	1.50297	0.000456	0.048021
RHOP_00009159	Zc3h3	Zinc finger CCCH domain-containing protein 3 (Mus musculus)	ZC3H3	5.72114	-0.877509	0.000459	0.048058
RHOP_00066935	Cfb	Complement factor B (Mus musculus)	CFB	1.30829	11.7555	0.000464	0.048186
RHOP_00023596	Laptm5	Lysosomal-associated transmembrane protein 5 (Mus musculus)	LAPTM5	2.85164	2.76752	0.000468	0.048325
RHOP_00062102	Ctsk	Cathepsin K (Mus musculus)	CTSK	2.60364	3.31421	0.000486	0.049776
RHOP_00022501	Aldh3a2	Fatty aldehyde dehydrogenase (Rattus norvegicus)	ALDH3A2	2.78287	1.23002	0.000492	0.049793
RHOP_00001380	Cluh	Clustered mitochondria protein homolog (Mus musculus)	CLUH	2.39253	3.79819	0.000493	0.049793

## Sheet: Table S13 DE GOs
Table S13. Enriched pathways for all DE genes.
GOID	GOTerm	P-value	FDR corrected P-value	% Associated Genes	Nr. Genes	Associated Genes Found
GO:0001960	negative regulation of cytokine-mediated signaling pathway	0,030423	0,030721	3,41	3	ADAR, IL1RN, PLPPR3
GO:0043266	regulation of potassium ion transport	0,013098	0,014665	3,39	4	ATP1B3, C4BPA, GCK, RGS4
GO:0005977	glycogen metabolic process	0,032214	0,032214	3,33	3	GCK, IDI1, NR1D1
GO:0006027	glycosaminoglycan catabolic process	0,002802	0,004373	5,26	4	GNS, GUSB, HSPG2, SDC4
GO:0021762	substantia nigra development	0,001766	0,003247	5,97	4	ACTB, CNP, ENO3, YWHAQ
GO:0050848	regulation of calcium-mediated signaling	0,004840	0,006736	3,52	5	BST1, C4BPA, JPH2, PTBP1, TREM2
GO:0050850	positive regulation of calcium-mediated signaling	0,013186	0,014603	4,69	3	JPH2, PTBP1, TREM2
GO:0061621	canonical glycolysis	0,003574	0,005112	7,50	3	ENO3, GCK, PKM
GO:0019674	NAD metabolic process	0,008239	0,009984	3,88	4	BST1, ENO3, GCK, PKM
GO:0006090	pyruvate metabolic process	0,009007	0,010543	3,03	5	ENO3, GCK, ITGB2, PKM, SLC16A3
GO:0006165	nucleoside diphosphate phosphorylation	0,015051	0,016318	3,25	4	CMPK1, ENO3, GCK, PKM
GO:1904064	positive regulation of cation transmembrane transport	0,002285	0,003858	3,45	6	ATP1B3, CMPK1, EHD2, F2R, JPH2, TFRC
GO:1901741	positive regulation of myoblast fusion	0,000801	0,001755	12,50	3	CMPK1, EHD1, EHD2
GO:0014902	myotube differentiation	0,000467	0,001301	4,69	6	CMPK1, EHD1, EHD2, NR1D1, SMO, THRA
GO:0051147	regulation of muscle cell differentiation	0,000835	0,001792	3,55	7	CMPK1, EHD1, EHD2, NR1D1, PTBP1, RGS4, THRA
GO:0006953	acute-phase response	3,83E-07	0,000005	9,09	8	CD163, CSRP1, IL1RN, LBP, RPSA, SAA1, SAA2, SERPINA1
GO:0002526	acute inflammatory response	1,07E-10	1,58E-09	5,80	17	A2M, C2, C4BPA, C8B, CAPG, CD163, CFB, CSRP1, ICAM1, IL1RN, LBP, RPSA, S100A8, SAA1, SAA2, SERPINA1, TREM1
GO:1990266	neutrophil migration	0,000001	0,000011	6,47	9	BST1, CD177, IL1RN, ITGB2, LBP, PIK3CD, RPSA, S100A8, SAA1
GO:1902622	regulation of neutrophil migration	0,000843	0,001773	7,27	4	BST1, IL1RN, LBP, RPSA
GO:0043062	extracellular structure organization	8,98E-07	0,000009	3,33	16	A2M, COL1A2, CTSK, HSPG2, ICAM1, ITGB2, MMP2, MMP9, MPO, NID1, P4HB, PLPPR3, SDC4, SPP1, TNXB, VWF
GO:0030198	extracellular matrix organization	0,000012	0,000078	3,27	13	A2M, COL1A2, CTSK, HSPG2, ICAM1, ITGB2, MMP2, MMP9, NID1, PLPPR3, SPP1, TNXB, VWF
GO:0035987	endodermal cell differentiation	0,006704	0,008741	6,00	3	ITGB2, MMP2, MMP9
GO:0022617	extracellular matrix disassembly	0,007966	0,009767	3,92	4	A2M, CTSK, MMP2, MMP9
GO:0030168	platelet activation	0,000026	0,000147	4,48	9	ACTB, COL1A2, CSRP1, F2R, HBB, PIK3CD, SAA1, TFRC, VWF
GO:0072606	interleukin-8 secretion	0,000543	0,001332	8,16	4	CHI3L1, CSRP1, F2R, TFRC
GO:0007596	blood coagulation	0,000001	0,000010	3,51	15	A2M, ACTB, CD177, COL1A2, CSRP1, EHD1, EHD2, F2R, HBB, PIK3CD, S100A8, SAA1, SERPINA1, TFRC, VWF
GO:0070527	platelet aggregation	0,020820	0,021661	3,95	3	ACTB, CSRP1, HBB
GO:0030890	positive regulation of B cell proliferation	0,007881	0,009779	5,66	3	BST1, S100A8, TFRC
GO:0050670	regulation of lymphocyte proliferation	0,000355	0,001046	3,17	9	BST1, C4BPA, CAPG, GPNMB, IGFBP2, RIPK3, S100A8, SDC4, TFRC
GO:0042129	regulation of T cell proliferation	0,001350	0,002576	3,27	7	C4BPA, CAPG, GPNMB, IGFBP2, RIPK3, SDC4, TFRC
GO:0046006	regulation of activated T cell proliferation	0,010577	0,012241	5,08	3	C4BPA, IGFBP2, RIPK3
GO:0042130	negative regulation of T cell proliferation	0,026182	0,026701	3,61	3	C4BPA, GPNMB, SDC4
GO:0043954	cellular component maintenance	0,000317	0,001021	6,49	5	C4BPA, CD177, CSF1R, F2R, TFRC
GO:0061097	regulation of protein tyrosine kinase activity	0,016305	0,017494	3,17	4	C4BPA, CSF1R, MVP, RPSA
GO:0030593	neutrophil chemotaxis	0,000049	0,000264	5,65	7	BST1, ITGB2, LBP, PIK3CD, RPSA, S100A8, SAA1
GO:0050730	regulation of peptidyl-tyrosine phosphorylation	0,000251	0,000862	3,01	10	BST1, C4BPA, CSF1R, ICAM1, ITGB2, MVP, RPSA, S100A8, TREM2, YWHAQ
GO:0032722	positive regulation of chemokine production	0,003224	0,004813	5,06	4	CSF1R, LBP, RPSA, S100A8
GO:0050994	regulation of lipid catabolic process	0,000232	0,000823	6,94	5	CPT1A, FABP1, FGF21, NR1D1, THRA
GO:0033032	regulation of myeloid cell apoptotic process	0,000391	0,001119	8,89	4	NR1D1, PIK3CD, S100A8, THRA
GO:0001659	temperature homeostasis	0,000324	0,001012	3,60	8	ARRDC3, CPT1A, FGF21, IL1RN, LCN2, NR1D1, PLAC8, THRA
GO:0120161	regulation of cold-induced thermogenesis	0,000489	0,001260	3,89	7	ARRDC3, CPT1A, FGF21, LCN2, NR1D1, PLAC8, THRA
GO:0050996	positive regulation of lipid catabolic process	0,001876	0,003332	9,38	3	CPT1A, FABP1, FGF21
GO:0002443	leukocyte mediated immunity	4,79E-14	4,93E-12	3,29	36	ALDH3B1, ANPEP, BST1, C2, C4BPA, C8B, CAPG, CAPN1, CD177, CHI3L1, DPP7, GNS, GRN, GUSB, HBB, ICAM1, IL1RN, ITGB2, LCN2, LRG1, LTF, MMP9, MPO, MVP, PIK3CD, PKM, PLAC8, PLPPR3, RIPK3, RPSA, S100A8, SERPINA1, SERPINB1, SLC44A2, SPON2, TFRC
GO:0002444	myeloid leukocyte mediated immunity	1,54E-12	3,97E-11	3,83	28	ALDH3B1, ANPEP, BST1, CAPN1, CD177, CHI3L1, DPP7, GNS, GRN, GUSB, HBB, ITGB2, LCN2, LRG1, LTF, MMP9, MPO, MVP, PIK3CD, PKM, PLAC8, PLPPR3, RPSA, S100A8, SERPINA1, SERPINB1, SLC44A2, SPON2
GO:0002366	leukocyte activation involved in immune response	1,48E-12	5,09E-11	3,42	31	ALDH3B1, ANPEP, BST1, CAPG, CAPN1, CD177, CHI3L1, DPP7, GNS, GRN, GUSB, HBB, ICAM1, ITGB2, LBP, LCN2, LRG1, LTF, MMP9, MPO, MVP, PIK3CD, PKM, PLAC8, PLPPR3, RPSA, S100A8, SERPINA1, SERPINB1, SLC44A2, TFRC
GO:0002275	myeloid cell activation involved in immune response	1,18E-12	6,09E-11	3,87	28	ALDH3B1, ANPEP, BST1, CAPN1, CD177, CHI3L1, DPP7, GNS, GRN, GUSB, HBB, ITGB2, LBP, LCN2, LRG1, LTF, MMP9, MPO, MVP, PIK3CD, PKM, PLAC8, PLPPR3, RPSA, S100A8, SERPINA1, SERPINB1, SLC44A2
GO:0043299	leukocyte degranulation	5,19E-12	1,07E-10	3,79	27	ALDH3B1, ANPEP, BST1, CAPN1, CD177, CHI3L1, DPP7, GNS, GRN, GUSB, HBB, ITGB2, LCN2, LRG1, LTF, MMP9, MPO, MVP, PIK3CD, PKM, PLAC8, PLPPR3, RPSA, S100A8, SERPINA1, SERPINB1, SLC44A2
GO:0045055	regulated exocytosis	7,43E-12	1,27E-10	3,11	32	A2M, ALDH3B1, ANPEP, BST1, CAPN1, CD177, CHI3L1, DPP7, GNS, GRN, GUSB, HBB, ITGB2, LCN2, LRG1, LTF, MMP9, MPO, MVP, PCYOX1L, PIK3CD, PKM, PLAC8, PLPPR3, RPSA, S100A8, SEPT5, SEPT9, SERPINA1, SERPINB1, SLC44A2, VWF
GO:0019730	antimicrobial humoral response	0,005595	0,007684	3,40	5	BPIFB1, LCN2, LTF, S100A8, SPON2
GO:0006959	humoral immune response	0,000005	0,000035	3,32	14	A2M, BPIFB1, BST1, C2, C4BPA, C8B, CAPG, CFB, LCN2, LTF, S100A8, SPON2, TREM1, TREM2
GO:0030449	regulation of complement activation	0,000487	0,001287	4,65	6	A2M, C2, C4BPA, C8B, CAPG, CFB
GO:0072376	protein activation cascade	0,001890	0,003300	3,08	7	A2M, C2, C4BPA, C8B, CAPG, CFB, VWF
GO:0030194	positive regulation of blood coagulation	0,005640	0,007644	6,38	3	F2R, S100A8, TFRC
GO:2000778	positive regulation of interleukin-6 secretion	0,003086	0,004674	7,89	3	F2R, IL1RAP, TFRC
GO:0010522	regulation of calcium ion transport into cytosol	0,007351	0,009347	3,18	5	C4BPA, CMPK1, F2R, JPH2, TFRC
GO:0048873	homeostasis of number of cells within a tissue	0,007476	0,009391	5,77	3	F2R, SMO, TFRC
GO:0046579	positive regulation of Ras protein signal transduction	0,026182	0,026701	3,61	3	F2R, RASGRP4, TFRC
GO:0002702	positive regulation of production of molecular mediator of immune response	0,011316	0,012951	3,54	4	IL1RN, S100A8, SPON2, TFRC
GO:0046916	cellular transition metal ion homeostasis	0,000722	0,001618	4,32	6	ALAS2, C4BPA, LCN2, LTF, S100A8, TFRC
GO:0050715	positive regulation of cytokine secretion	0,001974	0,003388	3,55	6	CSF1R, F2R, IL1RAP, S100A8, SAA1, TFRC
GO:0002688	regulation of leukocyte chemotaxis	0,006608	0,008726	3,27	5	BST1, CMPK1, LBP, RPSA, S100A8
GO:0048872	homeostasis of number of cells	0,000011	0,000073	3,59	12	ADAR, ALAS2, F2R, HMGB2, NR1D1, PIK3CD, RIPK3, S100A8, SMO, TFRC, THRA, YWHAQ
GO:0002262	myeloid cell homeostasis	0,000675	0,001580	3,68	7	ADAR, ALAS2, HMGB2, NR1D1, PIK3CD, THRA, YWHAQ
GO:0030218	erythrocyte differentiation	0,001002	0,002023	4,05	6	ADAR, ALAS2, HMGB2, NR1D1, THRA, YWHAQ
GO:2000106	regulation of leukocyte apoptotic process	0,002353	0,003909	4,17	5	PIK3CD, PLAC8, RIPK3, S100A8, YWHAQ
GO:0070228	regulation of lymphocyte apoptotic process	0,019411	0,020402	4,05	3	PLAC8, RIPK3, S100A8
GO:0002699	positive regulation of immune effector process	0,000071	0,000365	3,93	9	CAPG, CD177, IL1RN, ITGB2, LBP, RPSA, S100A8, SPON2, TFRC
GO:0002705	positive regulation of leukocyte mediated immunity	0,017177	0,018240	3,13	4	CD177, IL1RN, ITGB2, TFRC
GO:0050832	defense response to fungus	0,000903	0,001860	7,14	4	LTF, MPO, S100A8, SPON2
GO:0098869	cellular oxidant detoxification	0,003550	0,005150	3,79	5	FABP1, HBB, MPO, PLPPR3, S100A8
GO:0032680	regulation of tumor necrosis factor production	0,001230	0,002390	3,90	6	GPNMB, LBP, LTF, RPSA, S100A8, SPON2
GO:0032760	positive regulation of tumor necrosis factor production	0,005770	0,007718	4,30	4	LBP, RPSA, S100A8, SPON2
GO:0071219	cellular response to molecule of bacterial origin	0,000119	0,000509	3,67	9	HMGB2, ICAM1, LBP, LTF, NR1D1, RPSA, S100A8, SPON2, TREM2
GO:0002224	toll-like receptor signaling pathway	0,000506	0,001271	3,87	7	BPIFB1, ITGB2, LBP, LTF, NR1D1, RPSA, S100A8
GO:0031663	lipopolysaccharide-mediated signaling pathway	0,003528	0,005192	4,94	4	LBP, LTF, RPSA, S100A8
GO:0045217	cell-cell junction maintenance	0,000015	0,000089	20,00	4	CD177, CSF1R, F2R, TFRC
GO:0045123	cellular extravasation	7,30E-07	0,000008	10,61	7	BST1, CD177, ICAM1, IL1RN, ITGB2, PIK3CD, RIPK3
GO:0002691	regulation of cellular extravasation	0,000079	0,000386	13,33	4	BST1, ICAM1, IL1RN, RIPK3
GO:0072672	neutrophil extravasation	0,000152	0,000628	21,43	3	CD177, IL1RN, PIK3CD
GO:0002685	regulation of leukocyte migration	0,000544	0,001304	3,33	8	BST1, CMPK1, ICAM1, IL1RN, LBP, RIPK3, RPSA, S100A8
GO:0072676	lymphocyte migration	0,004159	0,005869	3,65	5	CMPK1, ICAM1, PIK3CD, RIPK3, SAA1
GO:0017001	antibiotic catabolic process	0,000177	0,000701	7,35	5	ALDH3B1, HBB, MPO, PLPPR3, SULT1C2
GO:0006801	superoxide metabolic process	0,000475	0,001288	5,95	5	BST1, CD177, CSRP1, ITGB2, MPO
GO:0032930	positive regulation of superoxide anion generation	0,001138	0,002254	11,11	3	CD177, CSRP1, ITGB2
GO:2000377	regulation of reactive oxygen species metabolic process	0,001798	0,003249	3,11	7	BST1, CD177, CSRP1, HBB, ICAM1, ITGB2, RIPK3
GO:0042737	drug catabolic process	0,002419	0,003955	3,41	6	ALDH3B1, HBB, MPO, PLPPR3, SMO, SULT1C2
GO:0042744	hydrogen peroxide catabolic process	0,002641	0,004185	8,33	3	HBB, MPO, PLPPR3
GO:0045429	positive regulation of nitric oxide biosynthetic process	0,005640	0,007644	6,38	3	HBB, ICAM1, ITGB2
GO:0046164	alcohol catabolic process	0,012637	0,014304	4,76	3	ALDH3B1, GCK, SULT1C2
GO:0042136	neurotransmitter biosynthetic process	0,013098	0,014665	3,39	4	ALDH3B1, HBB, ICAM1, ITGB2
GO:1903409	reactive oxygen species biosynthetic process	0,013475	0,014765	3,36	4	HBB, ICAM1, ITGB2, MPO
GO:0048247	lymphocyte chemotaxis	0,023802	0,024516	3,75	3	CMPK1, PIK3CD, SAA1
GO:0032496	response to lipopolysaccharide	0,000001	0,000011	3,42	15	ALPL, CMPK1, CNP, F2R, HMGB2, ICAM1, LBP, LTF, MPO, NR1D1, RPSA, S100A8, SPON2, TFRC, TREM2
GO:0032755	positive regulation of interleukin-6 production	0,000103	0,000463	6,19	6	F2R, IL1RAP, LBP, RPSA, SPON2, TFRC
GO:0032637	interleukin-8 production	0,000217	0,000828	5,41	6	CHI3L1, CSRP1, F2R, LBP, RPSA, TFRC
GO:0032490	detection of molecule of bacterial origin	0,000280	0,000930	17,65	3	LBP, RPSA, TREM2
GO:0034145	positive regulation of toll-like receptor 4 signaling pathway	0,000334	0,001012	16,67	3	LBP, LTF, RPSA
GO:0071223	cellular response to lipoteichoic acid	0,000334	0,001012	16,67	3	LBP, RPSA, TREM2
GO:0044130	negative regulation of growth of symbiont in host	0,000705	0,001613	13,04	3	LBP, MPO, RPSA
GO:0046718	viral entry into host cell	0,000222	0,000817	4,43	7	ANPEP, CAPG, F2R, ICAM1, P4HB, RPSA, TFRC
GO:0045453	bone resorption	0,003079	0,004734	5,13	4	CSF1R, CTSK, SPP1, TFRC
GO:0034103	regulation of tissue remodeling	0,007181	0,009246	4,04	4	CSF1R, GPNMB, SPP1, TFRC
GO:1903524	positive regulation of blood circulation	0,008518	0,010202	3,85	4	F2R, ICAM1, RGS4, TFRC
GO:0046427	positive regulation of JAK-STAT cascade	0,008804	0,010423	3,81	4	CSF1R, F2R, TFRC, YWHAQ
GO:1990830	cellular response to leukemia inhibitory factor	0,017177	0,018240	3,13	4	EIF4A2, ICAM1, LAPTM5, TFRC
GO:0009595	detection of biotic stimulus	0,000102	0,000477	12,50	4	LBP, RPSA, SMO, TREM2
GO:1903556	negative regulation of tumor necrosis factor superfamily cytokine production	0,001578	0,002955	6,15	4	GPNMB, LBP, LTF, RPSA
GO:0043030	regulation of macrophage activation	0,002420	0,003894	5,48	4	ITGB2, LBP, RPSA, S100A8

## Sheet: Table S14 DE up dead GOs
Table S14. Enriched pathways for DE genes upregulated in dead.
GOID	GOTerm	P-value	FDR corrected P-value	% Associated Genes	Nr. Genes	Associated Genes Found
GO:0006027	glycosaminoglycan catabolic process	0,001488	0,002232	5,26	4	GNS, GUSB, HSPG2, SDC4
GO:0021762	substantia nigra development	0,000929	0,001673	5,97	4	ACTB, CNP, ENO3, YWHAQ
GO:0032637	interleukin-8 production	0,005845	0,006744	3,60	4	CHI3L1, CSRP1, F2R, LBP
GO:0046006	regulation of activated T cell proliferation	0,006582	0,007224	5,08	3	C4BPA, IGFBP2, RIPK3
GO:0120162	positive regulation of cold-induced thermogenesis	0,000161	0,000483	4,80	6	CPT1A, FGF21, LCN2, NR1D1, PLAC8, THRA
GO:0001659	temperature homeostasis	0,000602	0,001232	3,15	7	CPT1A, FGF21, IL1RN, LCN2, NR1D1, PLAC8, THRA
GO:0007596	blood coagulation	0,000004	0,000018	3,04	13	A2M, ACTB, CD177, COL1A2, CSRP1, EHD1, EHD2, F2R, PIK3CD, S100A8, SAA1, SERPINA1, VWF
GO:0030168	platelet activation	0,000332	0,000747	3,48	7	ACTB, COL1A2, CSRP1, F2R, PIK3CD, SAA1, VWF
GO:0045217	cell-cell junction maintenance	0,000277	0,000656	15,00	3	CD177, CSF1R, F2R
GO:0043954	cellular component maintenance	0,001562	0,002267	5,19	4	C4BPA, CD177, CSF1R, F2R
GO:0050848	regulation of calcium-mediated signaling	0,002299	0,003134	3,52	5	BST1, C4BPA, JPH2, PTBP1, TREM2
GO:0050850	positive regulation of calcium-mediated signaling	0,008242	0,008830	4,69	3	JPH2, PTBP1, TREM2
GO:0002444	myeloid leukocyte mediated immunity	3,95E-11	8,89E-10	3,28	24	ALDH3B1, ANPEP, BST1, CAPN1, CD177, CHI3L1, GNS, GRN, GUSB, ITGB2, LCN2, LRG1, LTF, MMP9, MPO, MVP, PIK3CD, PKM, PLAC8, S100A8, SERPINA1, SERPINB1, SLC44A2, SPON2
GO:0002275	myeloid cell activation involved in immune response	3,15E-11	1,42E-09	3,31	24	ALDH3B1, ANPEP, BST1, CAPN1, CD177, CHI3L1, GNS, GRN, GUSB, ITGB2, LBP, LCN2, LRG1, LTF, MMP9, MPO, MVP, PIK3CD, PKM, PLAC8, S100A8, SERPINA1, SERPINB1, SLC44A2
GO:0043299	leukocyte degranulation	1,48E-10	1,67E-09	3,23	23	ALDH3B1, ANPEP, BST1, CAPN1, CD177, CHI3L1, GNS, GRN, GUSB, ITGB2, LCN2, LRG1, LTF, MMP9, MPO, MVP, PIK3CD, PKM, PLAC8, S100A8, SERPINA1, SERPINB1, SLC44A2
GO:0043062	extracellular structure organization	4,79E-07	0,000004	3,13	15	A2M, COL1A2, CTSK, HSPG2, ICAM1, ITGB2, MMP2, MMP9, MPO, NID1, P4HB, SDC4, SPP1, TNXB, VWF
GO:0030198	extracellular matrix organization	0,000010	0,000041	3,02	12	A2M, COL1A2, CTSK, HSPG2, ICAM1, ITGB2, MMP2, MMP9, NID1, SPP1, TNXB, VWF
GO:0035987	endodermal cell differentiation	0,004139	0,005173	6,00	3	ITGB2, MMP2, MMP9
GO:0022617	extracellular matrix disassembly	0,004335	0,005272	3,92	4	A2M, CTSK, MMP2, MMP9
GO:0033032	regulation of myeloid cell apoptotic process	0,000202	0,000533	8,89	4	NR1D1, PIK3CD, S100A8, THRA
GO:2000106	regulation of leukocyte apoptotic process	0,001094	0,001893	4,17	5	PIK3CD, PLAC8, RIPK3, S100A8, YWHAQ
GO:0014902	myotube differentiation	0,001458	0,002262	3,91	5	EHD1, EHD2, NR1D1, SMO, THRA
GO:0051147	regulation of muscle cell differentiation	0,001774	0,002494	3,05	6	EHD1, EHD2, NR1D1, PTBP1, RGS4, THRA
GO:0070228	regulation of lymphocyte apoptotic process	0,012241	0,012519	4,05	3	PLAC8, RIPK3, S100A8
GO:0006959	humoral immune response	5,85E-07	0,000004	3,32	14	A2M, BPIFB1, BST1, C2, C4BPA, C8B, CAPG, CFB, LCN2, LTF, S100A8, SPON2, TREM1, TREM2
GO:0019730	antimicrobial humoral response	0,002671	0,003535	3,40	5	BPIFB1, LCN2, LTF, S100A8, SPON2
GO:0002526	acute inflammatory response	6,83E-11	1,02E-09	5,46	16	A2M, C2, C4BPA, C8B, CAPG, CD163, CFB, CSRP1, ICAM1, IL1RN, LBP, S100A8, SAA1, SAA2, SERPINA1, TREM1
GO:0006953	acute-phase response	0,000002	0,000009	7,95	7	CD163, CSRP1, IL1RN, LBP, SAA1, SAA2, SERPINA1
GO:0030449	regulation of complement activation	0,000191	0,000538	4,65	6	A2M, C2, C4BPA, C8B, CAPG, CFB
GO:0072376	protein activation cascade	0,000687	0,001344	3,08	7	A2M, C2, C4BPA, C8B, CAPG, CFB, VWF
GO:0045123	cellular extravasation	2,24E-07	0,000002	10,61	7	BST1, CD177, ICAM1, IL1RN, ITGB2, PIK3CD, RIPK3
GO:1990266	neutrophil migration	0,000003	0,000017	5,76	8	BST1, CD177, IL1RN, ITGB2, LBP, PIK3CD, S100A8, SAA1
GO:0002691	regulation of cellular extravasation	0,000040	0,000150	13,33	4	BST1, ICAM1, IL1RN, RIPK3
GO:0072672	neutrophil extravasation	0,000091	0,000315	21,43	3	CD177, IL1RN, PIK3CD
GO:0030593	neutrophil chemotaxis	0,000154	0,000495	4,84	6	BST1, ITGB2, LBP, PIK3CD, S100A8, SAA1
GO:0006801	superoxide metabolic process	0,000213	0,000532	5,95	5	BST1, CD177, CSRP1, ITGB2, MPO
GO:0050832	defense response to fungus	0,000470	0,001008	7,14	4	LTF, MPO, S100A8, SPON2
GO:0032930	positive regulation of superoxide anion generation	0,000688	0,001290	11,11	3	CD177, CSRP1, ITGB2
GO:0002224	toll-like receptor signaling pathway	0,001152	0,001919	3,31	6	BPIFB1, ITGB2, LBP, LTF, NR1D1, S100A8
GO:2000379	positive regulation of reactive oxygen species metabolic process	0,001221	0,001963	4,07	5	CD177, CSRP1, ICAM1, ITGB2, RIPK3
GO:0032680	regulation of tumor necrosis factor production	0,003263	0,004195	3,25	5	GPNMB, LBP, LTF, S100A8, SPON2
GO:1902622	regulation of neutrophil migration	0,005412	0,006409	5,45	3	BST1, IL1RN, LBP
GO:0002720	positive regulation of cytokine production involved in immune response	0,005980	0,006727	5,26	3	IL1RN, S100A8, SPON2
GO:1903556	negative regulation of tumor necrosis factor superfamily cytokine production	0,008600	0,009000	4,62	3	GPNMB, LBP, LTF
GO:0032760	positive regulation of tumor necrosis factor production	0,022442	0,022442	3,23	3	LBP, S100A8, SPON2

## Sheet: Table S15 DE down dead GOs
Table S15. Enriched pathways for DE genes downregulated in dead.
GOID	GOTerm	P-value	FDR corrected P-value	% Associated Genes	Nr. Genes	Associated Genes Found
GO:0017001	antibiotic catabolic process	7.6e-05	0.000229	4.41176	3	HBB, PLPPR3, SULT1C2
GO:0032755	positive regulation of interleukin-6 production	0.000219	0.000329	3.09278	3	IL1RAP, RPSA, TFRC
GO:1900087	positive regulation of G1/S transition of mitotic cell cycle	0.001035	0.001035	5.12821	2	EIF4A2, LSM11
